# Supplementary material for: Gene Expression Profiling of U12-Type Spliceosome Mutant Drosophila Reveals Widespread Changes in Metabolic Pathways
Source: PLoS One. 2010 Oct 11;5(10):e13215. doi: 10.1371/journal.pone.0013215 (PMC2952598; doi:10.1371/journal.pone.0013215)
Supplement: Table S1 — Functional analysis of significantly changed genes. Significantly changed genes in 1st, 2nd or 3rd instar U6atac −/− larvae compared to control are ordered by hierarchical clustering (sheet 1). The coloring of the clusters corresponds with the heatmap shown in Fig. 5; for description of the clustering method, see legend to Fig. 5. Other sheets show an enrichment analysis with DAVID software (see Methods for details) for GO-terms (BP, biological process; CC, cellular component; MF, molecular function), protein domains (Interpro) and KEGG pathways, in different levels of the hierarchical cluster (all clusters combined, up- or downregulated clusters only and individual clusters separately). Results of the enrichment analysis are shown for each of the terms (sheets 2, 4, 6 & 8), and grouped by functional clustering method (sheets 3, 5, 7 & 9). (1.57 MB XLS) [file pone.0013215.s002.xls]

## Sheet: ordered gene list
Order in heatmap	Cluster order from top	Flybase ID	Annotation Symbol	Symbol	Name	U12 intron containing gene	1st instar	2nd instar	3rd instar	GO biological process	GO cellular component	GO molecular function	InterPro Domains
1	1	FBgn0039476	CG6271	CG6271	-	no	-0.5589	-1.99464	-4.02526	lipid metabolic process ; GO:0006629 | inferred from electronic annotation with InterPro:IPR000734, InterPro:IPR002334	-	triglyceride lipase activity ; GO:0004806 | inferred from sequence or structural similarity with UniProtKB:P50903 phospholipase A1 activity ; GO:0008970 | inferred from electronic annotation with InterPro:IPR002334	IPR000734:Lipase IPR002334:Dol/Ves 1 allergen IPR013818:Lipase, N-terminal
2	1	FBgn0030105	CG15369	CG15369	-	no	-0.33193	-2.65654	-3.5526	-	-	cysteine-type endopeptidase inhibitor activity ; GO:0004869 | inferred from sequence or structural similarity with UniProtKB:P31727	IPR000010:Proteinase inhibitor I25, cystatin
3	1	FBgn0025620	CG13360	CG13360	-	no	-0.65316	-2.21291	-3.18666	-	-	-	IPR015897:CHK kinase-like IPR004119:Protein of unknown function DUF227 IPR011009:Protein kinase-like domain
4	1	FBgn0039475	CG6277	CG6277	-	no	-0.3466	-1.46943	-3.30543	lipid metabolic process ; GO:0006629 | inferred from electronic annotation with InterPro:IPR000734, InterPro:IPR002334	-	triglyceride lipase activity ; GO:0004806 | inferred from sequence or structural similarity with UniProtKB:P50903 phospholipase A1 activity ; GO:0008970 | inferred from electronic annotation with InterPro:IPR002334	IPR000734:Lipase IPR002334:Dol/Ves 1 allergen IPR013818:Lipase, N-terminal
5	2	FBgn0032913	CG9259	CG9259	-	no	-1.96134	-1.91427	-2.98507	-	-	-	IPR015897:CHK kinase-like IPR004119:Protein of unknown function DUF227 IPR011009:Protein kinase-like domain
6	2	FBgn0034429	CG18607	CG18607	-	no	-1.25509	-2.32873	-2.83144	-	-	-	-
7	2	FBgn0034440	CG10073	CG10073	-	no	-1.27048	-1.84594	-2.2184	proteolysis ; GO:0006508 | inferred from electronic annotation with InterPro:IPR007484	-	peptidase activity ; GO:0008233 | inferred from electronic annotation with InterPro:IPR007484	IPR007484:Peptidase M28
8	2	FBgn0028940	CG8864	Cyp28a5	Cyp28a5	no	-1.58856	-1.77053	-2.21192	-	microsome ; GO:0005792 | non-traceable author statement membrane ; GO:0016020 | non-traceable author statement	electron carrier activity ; GO:0009055 | non-traceable author statement electron carrier activity ; GO:0009055 | inferred from sequence or structural similarity electron carrier activity ; GO:0009055 | inferred from electronic annotation with InterPro:IPR001128 heme binding ; GO:0020037 | inferred from electronic annotation with InterPro:IPR001128, InterPro:IPR002403 monooxygenase activity ; GO:0…	IPR001128:Cytochrome P450 IPR002403:Cytochrome P450, E-class, group IV IPR017972:Cytochrome P450, conserved site IPR017973:Cytochrome P450, C-terminal
9	2	FBgn0063493	CG17531	GstE7	Glutathione S transferase E7	no	-1.59832	-1.69854	-1.78518	-	-	glutathione transferase activity ; GO:0004364 | inferred from sequence or structural similarity with UniProtKB:P46430	IPR004045:Glutathione S-transferase, N-terminal IPR004046:Glutathione S-transferase, C-terminal IPR010987:Glutathione S-transferase, C-terminal-like IPR012336:Thioredoxin-like fold IPR017933:Glutathione S-transferase/chloride channel, C-terminal
10	3	FBgn0052404	CG32404	Cpr65Aw	Cuticular protein 65Aw	no	-0.72088	-1.07899	-2.82854	-	-	structural constituent of chitin-based cuticle ; GO:0005214 | inferred from sequence or structural similarity with UniProtKB:Q94984 structural constituent of chitin-based cuticle ; GO:0005214 | inferred from sequence or structural similarity with Pfam:PF00379 inferred from sequence or structural similarity with InterPro:IPR000618	IPR000618:Insect cuticle protein
11	3	FBgn0032287	CG6415	CG6415	-	no	-0.25805	-1.23986	-2.57507	glycine catabolic process ; GO:0006546 | inferred from sequence or structural similarity with UniProtKB:P48728	lipid particle ; GO:0005811 | inferred from direct assay glycine cleavage complex ; GO:0005960 | inferred from sequence or structural similarity with UniProtKB:P25285 glycine cleavage complex ; GO:0005960 | inferred from sequence or structural similarity with UniProtKB:P48728	aminomethyltransferase activity ; GO:0004047 | inferred from sequence or structural similarity with UniProtKB:P25285 aminomethyltransferase activity ; GO:0004047 | inferred from sequence or structural similarity with UniProtKB:P48728	IPR006222:Glycine cleavage T-protein, N-terminal IPR006223:Glycine cleavage system T protein IPR013977:Glycine cleavage T-protein, C-terminal barrel
12	3	FBgn0037167	CG11425	CG11425	-	no	-0.58731	-1.47921	-2.29487	dephosphorylation ; GO:0016311 | non-traceable author statement	membrane ; GO:0016020 | inferred from electronic annotation with InterPro:IPR000326	phosphatidate phosphatase activity ; GO:0008195 | non-traceable author statement phosphatidate phosphatase activity ; GO:0008195 | inferred from sequence or structural similarity with MGD:Ppap2a; MGI:MGI:108412	IPR000326:Phosphatidic acid phosphatase type 2/haloperoxidase IPR016118:Phosphatidic acid phosphatase/chloroperoxidase, N-terminal
13	3	FBgn0032773	CG15825	fon	fondue	no	-0.84541	-1.3818	-2.2012	hemolymph coagulation ; GO:0042381 | inferred from mutant phenotype inferred from direct assay metamorphosis ; GO:0007552 | inferred from mutant phenotype hemolymph coagulation ; GO:0042381 | inferred from mutant phenotype	lipid particle ; GO:0005811 | inferred from direct assay	-	-
14	3	FBgn0030270	CG15199	CG15199	-	no	-0.5492	-2.01014	-2.46866	-	-	-	-
15	3	FBgn0064237	CG5154	Idgf5	Imaginal disc growth factor 5	no	-0.98023	-1.53893	-1.89275	imaginal disc development ; GO:0007444 | inferred from direct assay chitin catabolic process ; GO:0006032 | inferred from electronic annotation with InterPro:IPR011583	extracellular region ; GO:0005576 | non-traceable author statement	chitinase activity ; GO:0004568 | NOT inferred from sequence or structural similarity with NCBI_gi:4502809 imaginal disc growth factor activity ; GO:0008084 | inferred from direct assay cation binding ; GO:0043169 | inferred from electronic annotation with InterPro:IPR013781	IPR001223:Glycoside hydrolase, family 18, catalytic domain IPR011583:Chitinase II IPR015520:Imaginal disc growth factor IPR013781:Glycoside hydrolase, subgroup, catalytic core IPR017853:Glycoside hydrolase, catalytic core
16	3	FBgn0050148	CG30148	CG30148	-	no	-0.55372	-1.60574	-1.78927	-	-	-	-
17	3	FBgn0034200	CG11395	CG11395	-	no	-0.77447	-1.15133	-1.72236	-	-	-	-
18	3	FBgn0031228	CG11455	CG11455	-	no	-0.99172	-1.34852	-1.56194	mitochondrial electron transport, NADH to ubiquinone ; GO:0006120 | inferred from sequence or structural similarity with UniProtKB:O43920	mitochondrial respiratory chain complex I ; GO:0005747 | inferred from sequence or structural similarity with UniProtKB:O43920	NADH dehydrogenase activity ; GO:0003954 | inferred from sequence or structural similarity with UniProtKB:O43920	IPR019342:NADH:ubiquinone oxidoreductase, subunit 5
19	3	FBgn0040732	CG16926	CG16926	-	no	-0.22972	-1.49663	-1.89267	-	-	-	-
20	3	FBgn0052667	CG32667	CG32667	-	no	-0.07065	-1.32066	-1.83149	biological_process ; GO:0008150 | no biological data available	cellular_component ; GO:0005575 | no biological data available	molecular_function ; GO:0003674 | no biological data available	IPR001007:von Willebrand factor, type C
21	3	FBgn0083972	CG34136	CG34136	-	no	-0.13547	-1.43714	-1.4132	-	-	-	-
22	3	FBgn0000477	CG7780	DNaseII	Deoxyribonuclease II	no	-0.101	-1.10738	-1.68754	DNA catabolic process ; GO:0006308 | traceable author statement DNA metabolic process ; GO:0006259 | inferred from electronic annotation with InterPro:IPR004947	-	deoxyribonuclease II activity ; GO:0004531 | non-traceable author statement deoxyribonuclease II activity ; GO:0004531 | traceable author statement deoxyribonuclease II activity ; GO:0004531 | inferred from sequence or structural similarity with MGD:Dnase2; MGI:MGI:1329019	IPR004947:Deoxyribonuclease II
23	3	FBgn0034276	CG6385	CG6385	-	no	-0.19942	-1.0389	-1.54981	glycine catabolic process ; GO:0006546 | inferred from electronic annotation with InterPro:IPR006222	cytoplasm ; GO:0005737 | inferred from electronic annotation with InterPro:IPR006222	sarcosine dehydrogenase activity ; GO:0008480 | inferred from sequence or structural similarity with EMBL:AF067650 aminomethyltransferase activity ; GO:0004047 | inferred from electronic annotation with InterPro:IPR006222	IPR006076:FAD dependent oxidoreductase IPR006222:Glycine cleavage T-protein, N-terminal IPR013977:Glycine cleavage T-protein, C-terminal barrel
24	3	FBgn0051778	CG31778	CG31778	-	no	-0.44856	-1.02283	-1.58673	-	-	serine-type endopeptidase inhibitor activity ; GO:0004867 | inferred from electronic annotation with InterPro:IPR002223	IPR002223:Proteinase inhibitor I2, Kunitz metazoa
25	3	FBgn0032726	CG10621	CG10621	-	no	-0.40926	-1.01638	-1.53644	-	-	selenocysteine methyltransferase activity ; GO:0016205 | inferred from sequence or structural similarity with UniProtKB:P56707 homocysteine S-methyltransferase activity ; GO:0008898 | inferred from electronic annotation with InterPro:IPR003726	IPR003726:Homocysteine S-methyltransferase
26	4	FBgn0004047	CG11129	Yp3	Yolk protein 3	no	-0.1378	-0.59798	-2.2592	sex differentiation ; GO:0007548 | non-traceable author statement vitellogenesis ; GO:0007296 | inferred from sequence or structural similarity with NCBI_gi:1079181 vitellogenesis ; GO:0007296 | non-traceable author statement embryonic development ; GO:0009790 | inferred from mutant phenotype lipid metabolic process ; GO:0006629 | inferred from electronic annotation with InterPro:IPR000734	lipid particle ; GO:0005811 | inferred from direct assay extracellular region ; GO:0005576 | inferred from mutant phenotype	structural molecule activity ; GO:0005198 | inferred from sequence or structural similarity with NCBI_gi:1079181 catalytic activity ; GO:0003824 | inferred from electronic annotation with InterPro:IPR000734	IPR000734:Lipase IPR013818:Lipase, N-terminal
27	4	FBgn0046294	CG12699	CG12699	-	no	-0.14805	-0.76225	-2.09933	-	-	-	-
28	4	FBgn0051091	CG31091	CG31091	-	no	-0.33746	-0.75673	-2.24314	lipid metabolic process ; GO:0006629 | inferred from electronic annotation with InterPro:IPR006693	-	triglyceride lipase activity ; GO:0004806 | inferred from sequence or structural similarity with UniProtKB:Q29458	IPR000073:Alpha/beta hydrolase fold-1 IPR006693:AB-hydrolase-associated lipase region
29	4	FBgn0033742	CG8550	CG8550	-	no	0.017625	-0.80086	-2.23424	proteolysis ; GO:0006508 | inferred from electronic annotation with InterPro:IPR000718, InterPro:IPR018497	-	metalloendopeptidase activity ; GO:0004222 | inferred from sequence or structural similarity with NCBI_NP:496490	IPR000718:Peptidase M13, neprilysin IPR018497:Peptidase M13, neprilysin, C-terminal
30	4	FBgn0038200	CG9920	CG9920	-	no	0.052427	-0.73674	-2.22028	protein folding ; GO:0006457 | inferred from sequence or structural similarity with SGD_LOCUS:HSP10; SGD:S0005546 'de novo' protein folding ; GO:0006458 | inferred from sequence or structural similarity with UniProtKB:Q04984	mitochondrial matrix ; GO:0005759 | inferred from sequence or structural similarity with UniProtKB:Q04984	unfolded protein binding ; GO:0051082 | inferred from sequence or structural similarity with SGD_LOCUS:HSP10; SGD:S0005546 ATP binding ; GO:0005524 | inferred from electronic annotation with InterPro:IPR001476	IPR001476:Chaperonin Cpn10, subgroup IPR011032:GroES-like IPR020818:Chaperonin Cpn10
31	4	FBgn0032639	CG18563	CG18563	-	no	0.044687	-0.77268	-1.97709	proteolysis ; GO:0006508 | inferred from electronic annotation with InterPro:IPR001254	-	serine-type endopeptidase activity ; GO:0004252 | NOT non-traceable author statement serine-type endopeptidase activity ; GO:0004252 | inferred from electronic annotation with InterPro:IPR001254	IPR001254:Peptidase S1/S6, chymotrypsin/Hap IPR009003:Serine/cysteine peptidase, trypsin-like
32	4	FBgn0041102	CG7929	ocn	ocnus	no	-0.0186	-0.77578	-1.95471	-	-	-	IPR007702:Janus/Ocnus
33	4	FBgn0004173	CG17934	Mst84Db	Male-specific RNA 84Db	no	0.085986	-0.82503	-1.93732	-	-	iron-sulfur cluster binding ; GO:0051536 | inferred from electronic annotation with InterPro:IPR001450 electron carrier activity ; GO:0009055 | inferred from electronic annotation with InterPro:IPR001450	IPR001450:4Fe-4S ferredoxin, iron-sulphur binding, subgroup IPR005634:Male specific sperm protein
34	4	FBgn0040994	CG17567	CG17567	-	no	0.074327	-0.76214	-1.91765	-	-	-	-
35	4	FBgn0036262	CG6910	CG6910	-	no	0.260065	-0.9069	-1.89597	oxidation reduction ; GO:0055114 | inferred from electronic annotation with InterPro:IPR007828 inositol catabolic process ; GO:0019310 | inferred from electronic annotation with InterPro:IPR007828	cytoplasm ; GO:0005737 | inferred from electronic annotation with InterPro:IPR007828	inositol oxygenase activity ; GO:0050113 | inferred from electronic annotation with InterPro:IPR007828 iron ion binding ; GO:0005506 | inferred from electronic annotation with InterPro:IPR007828	IPR007828:Protein of unknown function DUF706
36	4	FBgn0085762	CG40648	CG40648	-	no	-0.06257	-0.35612	-2.02537
37	4	FBgn0035090	CG2736	CG2736	-	no	-0.0546	-0.5062	-1.9742	defense response ; GO:0006952 | non-traceable author statement cell adhesion ; GO:0007155 | inferred from electronic annotation with InterPro:IPR002159	integral to plasma membrane ; GO:0005887 | non-traceable author statement lipid particle ; GO:0005811 | inferred from direct assay membrane ; GO:0016020 | inferred from electronic annotation with InterPro:IPR002159	scavenger receptor activity ; GO:0005044 | non-traceable author statement	IPR002159:CD36 antigen
38	4	FBgn0050090	CG30090	CG30090	-	no	-0.2357	-0.58285	-1.91439	proteolysis ; GO:0006508 | inferred from electronic annotation with InterPro:IPR001254, InterPro:IPR001314, InterPro:IPR018114	-	serine-type endopeptidase activity ; GO:0004252 | inferred from electronic annotation with InterPro:IPR001254, InterPro:IPR001314, InterPro:IPR018114	IPR001254:Peptidase S1/S6, chymotrypsin/Hap IPR001314:Peptidase S1A, chymotrypsin IPR009003:Serine/cysteine peptidase, trypsin-like IPR018114:Peptidase S1/S6, chymotrypsin/Hap, active site
39	4	FBgn0052064	CG32064	CG32064	-	no	-0.18687	-0.44167	-1.77053	proteolysis ; GO:0006508 | inferred from electronic annotation with InterPro:IPR000819, InterPro:IPR008283	cytoplasm ; GO:0005737 | inferred from electronic annotation with InterPro:IPR011356	aminopeptidase activity ; GO:0004177 | inferred from sequence or structural similarity with UniProtKB:P28838 metalloexopeptidase activity ; GO:0008235 | inferred from electronic annotation with InterPro:IPR011356 manganese ion binding ; GO:0030145 | inferred from electronic annotation with InterPro:IPR011356	IPR000819:Peptidase M17, leucyl aminopeptidase, C-terminal IPR008283:Peptidase M17, leucyl aminopeptidase, N-terminal IPR011356:Peptidase M17, leucyl aminopeptidase
40	4	FBgn0053666	CG33666	CG33666	-	no	0.154073	-0.55796	-1.86782	biological_process ; GO:0008150 | no biological data available	cellular_component ; GO:0005575 | no biological data available	molecular_function ; GO:0003674 | no biological data available	-
41	4	FBgn0036787	CG4306	CG4306	-	no	0.164885	-0.6119	-1.80124	-	-	-	IPR017939:Gamma-glutamylcyclotransferase
42	4	FBgn0030277	CG1394	CG1394	-	no	0.102694	-0.66919	-1.85343	-	-	-	-
43	4	FBgn0002862	CG17956	Mst87F	Male-specific RNA 87F	no	-0.0216	-0.49095	-1.73259	-	-	iron-sulfur cluster binding ; GO:0051536 | inferred from electronic annotation with InterPro:IPR001450 electron carrier activity ; GO:0009055 | inferred from electronic annotation with InterPro:IPR001450	IPR001450:4Fe-4S ferredoxin, iron-sulphur binding, subgroup
44	4	FBgn0051988	CG31988	CG31988	-	no	0.020871	-0.50253	-1.70883	-	-	zinc ion binding ; GO:0008270 | inferred from electronic annotation with InterPro:IPR001781	IPR001781:Zinc finger, LIM-type
45	4	FBgn0051709	CG31709	CG31709	-	no	0.011069	-0.51103	-1.64676	biological_process ; GO:0008150 | no biological data available	cellular_component ; GO:0005575 | no biological data available	molecular_function ; GO:0003674 | no biological data available	-
46	4	FBgn0002865	CG11719	Mst98Ca	Male-specific RNA 98Ca	no	-0.00424	-0.6041	-1.71142	-	-	-	-
47	4	FBgn0031501	CG17261	CG17261	-	no	0.126438	-0.51081	-1.61961	-	-	-	-
48	4	FBgn0001325	CG3340	Kr	Kruppel	no	0.129011	-0.3441	-1.74379	neuroblast fate determination ; GO:0007400 | inferred from expression pattern AND inferred from mutant phenotype axon guidance ; GO:0007411 | inferred from mutant phenotype Malpighian tubule morphogenesis ; GO:0007443 | traceable author statement Malpighian tubule morphogenesis ; GO:0007443 | non-traceable author statement zygotic determination of anterior/posterior axis, embryo ; GO:0007354 | no…	nucleus ; GO:0005634 | non-traceable author statement intracellular ; GO:0005622 | inferred from electronic annotation with InterPro:IPR007087, InterPro:IPR015880	DNA binding ; GO:0003677 | inferred from direct assay transcription repressor activity ; GO:0016564 | inferred from direct assay specific RNA polymerase II transcription factor activity ; GO:0003704 | non-traceable author statement chromatin binding ; GO:0003682 | non-traceable author statement specific transcriptional repressor activity ; GO:0016566 | traceable author statement specific transcri…	IPR007087:Zinc finger, C2H2-type IPR013087:Zinc finger, C2H2-type/integrase, DNA-binding IPR015880:Zinc finger, C2H2-like
49	4	FBgn0003889	CG9359	betaTub85D	beta-Tubulin at 85D	no	0.141824	-0.25688	-1.65699	microtubule-based process ; GO:0007017 | inferred from sequence or structural similarity salivary gland morphogenesis ; GO:0007435 | inferred from mutant phenotype inferred from genetic interaction with mew inferred from genetic interaction with if microtubule-based movement ; GO:0007018 | inferred from electronic annotation with InterPro:IPR002453 protein polymerization ; GO:0051258 | inferred f…	microtubule ; GO:0005874 | inferred from sequence or structural similarity microtubule ; GO:0005874 | non-traceable author statement tubulin complex ; GO:0045298 | non-traceable author statement microtubule ; GO:0005874 | inferred from electronic annotation with InterPro:IPR000217, InterPro:IPR002453, InterPro:IPR017975	structural constituent of cytoskeleton ; GO:0005200 | inferred from sequence or structural similarity GTP binding ; GO:0005525 | non-traceable author statement GTP binding ; GO:0005525 | inferred from electronic annotation with InterPro:IPR000217, InterPro:IPR002453, InterPro:IPR008280, InterPro:IPR017975, InterPro:IPR018316 structural molecule activity ; GO:0005198 | inferred from electronic ann…	IPR000217:Tubulin IPR002453:Beta tubulin IPR003008:Tubulin/FtsZ, GTPase domain IPR008280:Tubulin/FtsZ, C-terminal IPR017975:Tubulin, conserved site IPR018316:Tubulin/FtsZ, 2-layer sandwich domain IPR013838:Beta tubulin, autoregulation binding site IPR019746:Tubulin/FtsZ, N-terminal
50	4	FBgn0037635	CG9837	CG9837	-	no	0.102511	-0.25206	-1.57032	-	-	-	-
51	4	FBgn0040519	CG15219	CG15219	-	no	0.064437	-0.36104	-1.59237	-	-	-	-
52	4	FBgn0029990	CG2233	CG2233	-	no	-0.11614	-0.41632	-1.68187	-	-	-	-
53	4	FBgn0039104	CG10252	CG10252	-	no	-0.09673	-0.45552	-1.64436	-	-	-	IPR010736:Protein of unknown function DUF1309
54	4	FBgn0033285	CG18449	CG18449	-	no	-0.05578	-0.346	-1.62802	-	-	-	-
55	4	FBgn0022774	CG8782	Oat	Ornithine aminotransferase precursor	no	-0.2123	-0.53047	-1.53844	ornithine metabolic process ; GO:0006591 | non-traceable author statement ornithine metabolic process ; GO:0006591 | inferred from sequence or structural similarity with UniProtKB:P04181	mitochondrial matrix ; GO:0005759 | inferred from sequence or structural similarity mitochondrion ; GO:0005739 | inferred from direct assay mitochondrial matrix ; GO:0005759 | non-traceable author statement mitochondrial matrix ; GO:0005759 | inferred from sequence or structural similarity with UniProtKB:P04181	ornithine-oxo-acid transaminase activity ; GO:0004587 | inferred from sequence or structural similarity ornithine-oxo-acid transaminase activity ; GO:0004587 | inferred from sequence or structural similarity with NCBI_gi:4557809 ornithine-oxo-acid transaminase activity ; GO:0004587 | non-traceable author statement ornithine-oxo-acid transaminase activity ; GO:0004587 | inferred from sequence or s…	IPR005814:Aminotransferase class-III IPR010164:Ornithine aminotransferase IPR015421:Pyridoxal phosphate-dependent transferase, major region, subdomain 1 IPR015424:Pyridoxal phosphate-dependent transferase, major domain
56	4	FBgn0085197	CG34168	CG34168	-	no	-0.23972	-0.51845	-1.53682	-	-	-	-
57	4	FBgn0031417	CG3597	CG3597	-	no	-0.11923	-0.4236	-1.50456	oxidation reduction ; GO:0055114 | inferred from electronic annotation with InterPro:IPR004104	-	oxidoreductase activity ; GO:0016491 | inferred from electronic annotation with InterPro:IPR000683, InterPro:IPR004104 binding ; GO:0005488 | inferred from electronic annotation with InterPro:IPR016040	IPR000683:Oxidoreductase, N-terminal IPR004104:Oxidoreductase, C-terminal IPR016040:NAD(P)-binding domain
58	4	FBgn0039094	CG10184	CG10184	-	no	-0.05497	-0.37772	-1.48332	cellular amino acid metabolic process ; GO:0006520 | inferred from electronic annotation with InterPro:IPR001597	-	threonine aldolase activity ; GO:0004793 | inferred from sequence or structural similarity with UniProtKB:P37303 pyridoxal phosphate binding ; GO:0030170 | inferred from electronic annotation with InterPro:IPR015421, InterPro:IPR015422	IPR001597:Aromatic amino acid beta-eliminating lyase/threonine aldolase IPR015421:Pyridoxal phosphate-dependent transferase, major region, subdomain 1 IPR015422:Pyridoxal phosphate-dependent transferase, major region, subdomain 2 IPR015424:Pyridoxal phosphate-dependent transferase, major domain
59	4	FBgn0250840	CG12907	CG12907	-	no	0.006319	-0.4393	-1.50244	-	-	-	-
60	4	FBgn0004171	CG18396	Mst98Cb	Male-specific RNA 98Cb	no	-0.036	-0.49228	-1.48879	-	-	-	-
61	4	FBgn0004174	CG17945	Mst84Dc	Male-specific RNA 84Dc	no	-0.00759	-0.5172	-1.46121	-	-	iron-sulfur cluster binding ; GO:0051536 | inferred from electronic annotation with InterPro:IPR001450 electron carrier activity ; GO:0009055 | inferred from electronic annotation with InterPro:IPR001450	IPR001450:4Fe-4S ferredoxin, iron-sulphur binding, subgroup IPR005634:Male specific sperm protein
62	4	FBgn0039511	CG3330	CG3330	-	no	-0.01319	-0.50294	-1.45446	-	-	-	-
63	4	FBgn0039474	CG6283	CG6283	-	no	-0.80635	-0.63235	-2.13651	lipid metabolic process ; GO:0006629 | inferred from electronic annotation with InterPro:IPR000734, InterPro:IPR002334	-	triglyceride lipase activity ; GO:0004806 | inferred from sequence or structural similarity with UniProtKB:P50903 phospholipase A1 activity ; GO:0008970 | inferred from electronic annotation with InterPro:IPR002334	IPR000734:Lipase IPR002334:Dol/Ves 1 allergen IPR013818:Lipase, N-terminal
64	4	FBgn0035427	CG14959	ckd	cracked	no	-0.51737	-0.40571	-1.61816	chitin metabolic process ; GO:0006030 | inferred from electronic annotation with InterPro:IPR002557	extracellular region ; GO:0005576 | inferred from electronic annotation with InterPro:IPR002557	chitin binding ; GO:0008061 | inferred from electronic annotation with InterPro:IPR002557	IPR002557:Chitin binding protein, peritrophin-A
65	5	FBgn0053225	CG33225	CG33225	-	no	0.052402	-1.12797	-1.55521	proteolysis ; GO:0006508 | inferred from electronic annotation with InterPro:IPR001254, InterPro:IPR001314	cellular_component ; GO:0005575 | no biological data available	serine-type endopeptidase activity ; GO:0004252 | inferred from electronic annotation with InterPro:IPR001254, InterPro:IPR001314	IPR001254:Peptidase S1/S6, chymotrypsin/Hap IPR001314:Peptidase S1A, chymotrypsin IPR009003:Serine/cysteine peptidase, trypsin-like
66	5	FBgn0035608	CG10630	CG10630	-	no	0.210617	-1.02348	-1.50677	-	intracellular ; GO:0005622 | inferred from electronic annotation with InterPro:IPR001159	double-stranded RNA binding ; GO:0003725 | inferred from electronic annotation with InterPro:IPR001159	IPR001159:Double-stranded RNA binding
67	5	FBgn0041194	CG10078	Prat2	Phosphoribosylamidotransferase 2	no	-0.0432	-0.98794	-1.2881	de novo' IMP biosynthetic process ; GO:0006189 | inferred from sequence or structural similarity purine base biosynthetic process ; GO:0009113 | inferred from electronic annotation with InterPro:IPR005854 nucleoside metabolic process ; GO:0009116 | inferred from electronic annotation with InterPro:IPR000836	-	amidophosphoribosyltransferase activity ; GO:0004044 | inferred from sequence or structural similarity with UniProtKB:P28173	IPR000583:Glutamine amidotransferase, class-II IPR000836:Phosphoribosyltransferase IPR005854:Amidophosphoribosyl transferase IPR017932:Glutamine amidotransferase, type II
68	5	FBgn0030968	CG7322	CG7322	-	no	-0.18823	-0.74514	-1.53031	oxidation reduction ; GO:0055114 | inferred from electronic annotation with InterPro:IPR002347	-	oxidoreductase activity, acting on CH-OH group of donors ; GO:0016614 | inferred from sequence or structural similarity with EMBL:AF044127 binding ; GO:0005488 | inferred from electronic annotation with InterPro:IPR016040	IPR002198:Short-chain dehydrogenase/reductase SDR IPR002347:Glucose/ribitol dehydrogenase IPR016040:NAD(P)-binding domain IPR020904:Short-chain dehydrogenase/reductase, conserved site
69	5	FBgn0038858	CG5793	CG5793	-	no	-0.14909	-0.76232	-1.45968	metabolic process ; GO:0008152 | inferred from electronic annotation with InterPro:IPR002529, InterPro:IPR011234	-	catalytic activity ; GO:0003824 | inferred from electronic annotation with InterPro:IPR002529, InterPro:IPR011234	IPR002529:Fumarylacetoacetase, C-terminal-like IPR011234:Fumarylacetoacetase, C-terminal-related
70	5	FBgn0039129	CG5338	RpS19b	Ribosomal protein S19b	no	-0.12569	-0.79929	-1.34455	translation ; GO:0006412 | inferred from sequence or structural similarity with SGD_LOCUS:RPS19A; SGD:S0005481	cytosolic small ribosomal subunit ; GO:0022627 | inferred from sequence or structural similarity with SGD_LOCUS:RPS19A; SGD:S0005481	structural constituent of ribosome ; GO:0003735 | inferred from sequence or structural similarity with SGD_LOCUS:RPS19A; SGD:S0005481	IPR018277:Ribosomal protein S19e, conserved site IPR001266:Ribosomal protein S19e
71	5	FBgn0037910	CG14708	CG14708	-	no	-0.0068	-0.62235	-1.45045	-	-	-	-
72	5	FBgn0027945	CG7758	ppl	pumpless	no	0.016749	-0.73397	-1.43827	glycine catabolic process ; GO:0006546 | inferred from sequence or structural similarity glycine catabolic process ; GO:0006546 | inferred from sequence or structural similarity with UniProtKB:P23434	glycine cleavage complex ; GO:0005960 | inferred from sequence or structural similarity glycine cleavage complex ; GO:0005960 | inferred from sequence or structural similarity with NCBI_gi:4758424 mitochondrion ; GO:0005739 | inferred from sequence or structural similarity glycine cleavage complex ; GO:0005960 | inferred from sequence or structural similarity with UniProtKB:P23434 mitochondrion ;…	-	IPR002930:Glycine cleavage H-protein IPR003016:2-oxo acid dehydrogenase, lipoyl-binding site IPR011053:Single hybrid motif IPR017453:Glycine cleavage H-protein, subgroup
73	5	FBgn0020907	CG14904	Scp2	Sarcoplasmic calcium-binding protein 2	no	-0.03667	-0.68141	-1.38242	-	sarcoplasmic reticulum ; GO:0016529 | inferred from sequence or structural similarity with UniProtKB:O76730	calcium ion binding ; GO:0005509 | non-traceable author statement GTPase activity ; GO:0003924 | inferred from direct assay GTPase activity ; GO:0003924 | inferred from sequence or structural similarity with UniProtKB:O76730 calcium ion binding ; GO:0005509 | inferred from sequence or structural similarity with UniProtKB:O76730	IPR018247:EF-Hand 1, calcium-binding site IPR018249:EF-HAND 2 IPR002048:Calcium-binding EF-hand IPR011992:EF-hand-like domain
74	5	FBgn0053460	CG33460	CG33460	-	no	-0.01417	-0.62594	-1.34876	-	-	-	-
75	5	FBgn0037779	CG12811	CG12811	-	no	-0.07138	-0.67015	-1.33909	-	-	-	-
76	5	FBgn0031623	CG15632	Taf12L	TBP-associated factor 30kD subunit alpha-2	no	-0.07079	-0.62134	-1.32639	transcription initiation from RNA polymerase II promoter ; GO:0006367 | inferred from sequence or structural similarity with HGNC_gene:TAF12; HGNC:11545; OMIM:600773 AND inferred from sequence or structural similarity with SGD_LOCUS:TAF61; SGD:S0002552 male meiosis ; GO:0007140 | non-traceable author statement spermatogenesis ; GO:0007283 | non-traceable author statement	transcription factor TFIID complex ; GO:0005669 | inferred from sequence or structural similarity with HGNC_gene:TAF12; HGNC:11545; OMIM:600773 AND inferred from sequence or structural similarity with SGD_LOCUS:TAF61; SGD:S0002552	general RNA polymerase II transcription factor activity ; GO:0016251 | inferred from sequence or structural similarity with HGNC_gene:TAF12; HGNC:11545; OMIM:600773 AND inferred from sequence or structural similarity with SGD_LOCUS:TAF61; SGD:S0002552 DNA binding ; GO:0003677 | inferred from electronic annotation with InterPro:IPR009072 transcription initiation factor activity ; GO:0016986 | infe…	IPR003228:Transcription initiation factor TFIID IPR009072:Histone-fold
77	5	FBgn0052971	CG32971	CG32971	-	no	-0.01217	-0.69042	-1.17192	regulation of transcription from RNA polymerase II promoter ; GO:0006357 | inferred from electronic annotation with InterPro:IPR009332	mediator complex ; GO:0016592 | inferred from electronic annotation with InterPro:IPR009332	RNA polymerase II transcription mediator activity ; GO:0016455 | inferred from electronic annotation with InterPro:IPR009332	IPR009332:Mediator complex, subunit Med22
78	5	FBgn0036224	CG7257	Rpt4R	-	no	0.00076	-0.71853	-1.09	cellular response to DNA damage stimulus ; GO:0034984 | inferred from mutant phenotype protein catabolic process ; GO:0030163 | inferred from electronic annotation with InterPro:IPR005937	proteasome regulatory particle ; GO:0005838 | inferred from sequence or structural similarity with SGD_LOCUS:RPT4; SGD:S0005785 cytoplasm ; GO:0005737 | inferred from electronic annotation with InterPro:IPR005937	ATPase activity ; GO:0016887 | inferred from sequence or structural similarity with SGD_LOCUS:RPT4; SGD:S0005785 ATP binding ; GO:0005524 | inferred from electronic annotation with InterPro:IPR003959, InterPro:IPR003960	IPR003593:ATPase, AAA+ type, core IPR003959:ATPase, AAA-type, core IPR003960:ATPase, AAA-type, conserved site IPR005937:26S proteasome subunit P45
79	5	FBgn0038172	CG9621	Adgf-D	Adenosine deaminase-related growth factor D	no	0.074277	-0.92329	-1.05195	cell proliferation ; GO:0008283 | inferred from direct assay purine ribonucleoside monophosphate biosynthetic process ; GO:0009168 | inferred from electronic annotation with InterPro:IPR001365	extracellular space ; GO:0005615 | non-traceable author statement extracellular space ; GO:0005615 | inferred from electronic annotation with InterPro:IPR006331, InterPro:IPR013659	adenosine deaminase activity ; GO:0004000 | inferred from direct assay growth factor activity ; GO:0008083 | inferred from direct assay	IPR001365:Adenosine/AMP deaminase IPR006331:Adenosine deaminase-related growth factor IPR013659:Adenosine/AMP deaminase N-terminal
80	5	FBgn0020513	CG3989	ade5	ade5	no	0.023362	-0.76568	-1.00602	inter-male aggressive behavior ; GO:0002121 | inferred from mutant phenotype 'de novo' IMP biosynthetic process ; GO:0006189 | inferred from electronic annotation with InterPro:IPR000031	-	phosphoribosylaminoimidazole carboxylase activity ; GO:0004638 | inferred from sequence or structural similarity phosphoribosylaminoimidazolesuccinocarboxamide synthase activity ; GO:0004639 | inferred from sequence or structural similarity phosphoribosylaminoimidazole carboxylase activity ; GO:0004638 | inferred from sequence or structural similarity with UniProtKB:P51583 phosphoribosylaminoimid…	IPR000031:1-(5-Phosphoribosyl)-5-amino-4-imidazole-carboxylate (AIR) carboxylase IPR001636:SAICAR synthetase IPR018236:SAICAR synthetase, conserved site IPR013816:ATP-grasp fold, subdomain 2
81	5	FBgn0033954	CG12860	CG12860	-	no	-0.06528	-0.20485	-1.49361	-	-	-	IPR006611:Protein of unknown function DUF1431, cysteine-rich, Drosophila
82	5	FBgn0033868	CG13340	CG13340	-	no	-0.00245	-0.25512	-1.49187	proteolysis ; GO:0006508 | inferred from electronic annotation with InterPro:IPR000819, InterPro:IPR008283	cytoplasm ; GO:0005737 | inferred from electronic annotation with InterPro:IPR011356	aminopeptidase activity ; GO:0004177 | inferred from sequence or structural similarity with EMBL:AF061738; protein_id:AAD17527 metalloexopeptidase activity ; GO:0008235 | inferred from electronic annotation with InterPro:IPR011356 manganese ion binding ; GO:0030145 | inferred from electronic annotation with InterPro:IPR011356	IPR000819:Peptidase M17, leucyl aminopeptidase, C-terminal IPR008283:Peptidase M17, leucyl aminopeptidase, N-terminal IPR011356:Peptidase M17, leucyl aminopeptidase
83	5	FBgn0033953	CG12861	CG12861	-	no	-0.0314	-0.09886	-1.46391	-	-	-	IPR006611:Protein of unknown function DUF1431, cysteine-rich, Drosophila
84	5	FBgn0019952	CG6331	Orct	Organic cation transporter	no	0.067358	-0.06344	-1.36223	apoptosis ; GO:0006915 | traceable author statement organic cation transport ; GO:0015695 | inferred from sequence or structural similarity with UniProtKB:Q9U539 transmembrane transport ; GO:0055085 | inferred from electronic annotation with InterPro:IPR011701	integral to membrane ; GO:0016021 | non-traceable author statement	organic cation transmembrane transporter activity ; GO:0015101 | inferred from sequence or structural similarity with UniProtKB:Q9U539	IPR011701:Major facilitator superfamily MFS-1 IPR016196:Major facilitator superfamily, general substrate transporter
85	5	FBgn0036659	CG9701	CG9701	-	no	-0.23366	-0.14402	-1.45994	carbohydrate metabolic process ; GO:0005975 | inferred from electronic annotation with InterPro:IPR001360, InterPro:IPR013781, InterPro:IPR018120	-	cation binding ; GO:0043169 | inferred from electronic annotation with InterPro:IPR013781 hydrolase activity, hydrolyzing O-glycosyl compounds ; GO:0004553 | inferred from electronic annotation with InterPro:IPR001360, InterPro:IPR018120	IPR001360:Glycoside hydrolase, family 1 IPR018120:Glycoside hydrolase, family 1, active site IPR013781:Glycoside hydrolase, subgroup, catalytic core IPR017853:Glycoside hydrolase, catalytic core
86	5	FBgn0041711	CG9792	yellow-e	yellow-e	no	-0.23786	-0.21945	-1.23718	biological_process ; GO:0008150 | no biological data available	cellular_component ; GO:0005575 | no biological data available	molecular_function ; GO:0003674 | no biological data available	IPR003534:Major royal jelly-related
87	5	FBgn0033279	CG2291	CG2291	-	no	-0.23823	-0.17041	-1.18574	-	-	-	-
88	5	FBgn0032066	CG9463	CG9463	-	no	-0.31391	-0.24332	-1.1681	mannose metabolic process ; GO:0006013 | inferred from electronic annotation with InterPro:IPR011682	lysosome ; GO:0005764 | inferred from sequence or structural similarity with EMBL:AF044192	alpha-mannosidase activity ; GO:0004559 | inferred from sequence or structural similarity with EMBL:AF044192 carbohydrate binding ; GO:0030246 | inferred from electronic annotation with InterPro:IPR011013 zinc ion binding ; GO:0008270 | inferred from electronic annotation with InterPro:IPR015341	IPR000602:Glycoside hydrolase, family 38, core IPR011013:Glycoside hydrolase-type carbohydrate-binding IPR011682:Glycosyl hydrolases 38, C-terminal IPR011330:Glycoside hydrolase/deacetylase, beta/alpha-barrel IPR013780:Glycosyl hydrolase, family 13, all-beta IPR015341:Glycoside hydrolase, family 38, central domain
89	5	FBgn0031531	CG8840	CG8840	-	no	-0.1656	-0.10655	-1.15045	-	-	-	-
90	5	FBgn0011823	CG4799	Pen	Pendulin	no	-0.15582	-0.27634	-1.16138	lymph gland development ; GO:0048542 | inferred from mutant phenotype cytoplasmic transport ; GO:0016482 | inferred from mutant phenotype cytoplasmic transport, nurse cell to oocyte ; GO:0007303 | non-traceable author statement protein import into nucleus ; GO:0006606 | non-traceable author statement sperm individualization ; GO:0007291 | inferred from mutant phenotype ovarian ring canal formatio…	actin cytoskeleton ; GO:0015629 | non-traceable author statement cytoplasm ; GO:0005737 | non-traceable author statement nuclear pore ; GO:0005643 | non-traceable author statement nucleus ; GO:0005634 | non-traceable author statement lipid particle ; GO:0005811 | inferred from direct assay nuclear pore ; GO:0005643 | inferred from electronic annotation with InterPro:IPR002652	protein transmembrane transporter activity ; GO:0008320 | non-traceable author statement SUMO binding ; GO:0032183 | inferred from physical interaction with smt3 protein transporter activity ; GO:0008565 | inferred from electronic annotation with InterPro:IPR002652	IPR000225:Armadillo IPR002652:Importin-alpha-like, importin-beta-binding domain IPR011989:Armadillo-like helical IPR016024:Armadillo-type fold
91	5	FBgn0019828	CG1980	dj	don juan	no	-0.17546	-0.22753	-1.14609	spermatid development ; GO:0007286 | non-traceable author statement sperm individualization ; GO:0007291 | inferred from expression pattern spermatogenesis ; GO:0007283 | traceable author statement	microtubule-based flagellum ; GO:0009434 | inferred from direct assay mitochondrial derivative ; GO:0016007 | inferred from direct assay nucleus ; GO:0005634 | inferred from direct assay mitochondrion ; GO:0005739 | non-traceable author statement nucleus ; GO:0005634 | non-traceable author statement	DNA binding ; GO:0003677 | non-traceable author statement	-
92	5	FBgn0014879	CG4299	Set	Set	no	-0.17778	-0.33794	-1.04863	nucleosome assembly ; GO:0006334 | inferred from electronic annotation with InterPro:IPR002164	nucleus ; GO:0005634 | inferred from sequence or structural similarity with EMBL:AB015613; protein_id:BAA34736.1	cyclin binding ; GO:0030332 | non-traceable author statement	IPR002164:Nucleosome assembly protein (NAP)
93	5	FBgn0032360	CG14926	CG14926	-	no	-0.10669	-0.2127	-1.06452	-	-	-	-
94	5	FBgn0035370	CG1240	CG1240	-	no	-0.14193	-0.20914	-1.01441	-	-	-	IPR003121:SWIB/MDM2 domain IPR014876:DEK, C-terminal
95	5	FBgn0023550	CG18031	CG18031	-	no	-0.16486	-0.17195	-0.95747	metabolic process ; GO:0008152 | inferred from electronic annotation with InterPro:IPR016040	-	catalytic activity ; GO:0003824 | inferred from electronic annotation with InterPro:IPR016040 binding ; GO:0005488 | inferred from electronic annotation with InterPro:IPR016040	IPR004262:Male sterility IPR013120:Male sterility, NAD-binding IPR016040:NAD(P)-binding domain
96	5	FBgn0050288	CG30288	CG30288	-	no	0.025658	-0.33457	-1.40093	proteolysis ; GO:0006508 | inferred from electronic annotation with InterPro:IPR001254, InterPro:IPR001314, InterPro:IPR018114	-	serine-type endopeptidase activity ; GO:0004252 | inferred from electronic annotation with InterPro:IPR001254, InterPro:IPR001314, InterPro:IPR018114	IPR001254:Peptidase S1/S6, chymotrypsin/Hap IPR009003:Serine/cysteine peptidase, trypsin-like IPR018114:Peptidase S1/S6, chymotrypsin/Hap, active site IPR001314:Peptidase S1A, chymotrypsin
97	5	FBgn0051820	CG31820	CG31820	-	no	-0.01338	-0.40774	-1.39987	biological_process ; GO:0008150 | no biological data available	cellular_component ; GO:0005575 | no biological data available	molecular_function ; GO:0003674 | no biological data available	-
98	5	FBgn0040371	CG12470	CG12470	-	no	0.034598	-0.42897	-1.37647	-	-	-	-
99	5	FBgn0036782	CG7320	CG7320	-	no	0.086126	-0.43831	-1.36072	transport ; GO:0006810 | inferred from electronic annotation with InterPro:IPR013788	-	oxygen transporter activity ; GO:0005344 | inferred from electronic annotation with InterPro:IPR013788	IPR005203:Hemocyanin, C-terminal IPR005204:Hemocyanin, N-terminal IPR008922:Di-copper centre-containing IPR013788:Arthropod hemocyanin/insect LSP IPR014756:Immunoglobulin E-set
100	5	FBgn0034472	CG8517	CG8517	-	no	0.040146	-0.46447	-1.26742	cellular response to DNA damage stimulus ; GO:0034984 | inferred from mutant phenotype cell redox homeostasis ; GO:0045454 | inferred from electronic annotation with InterPro:IPR013766, InterPro:IPR015467, InterPro:IPR017936	mitochondrion ; GO:0005739 | inferred from sequence or structural similarity with UniProtKB:Q95108 mitochondrion ; GO:0005739 | inferred from sequence or structural similarity with UniProtKB:Q99757	disulfide oxidoreductase activity ; GO:0015036 | inferred from sequence or structural similarity with UniProtKB:Q95108 disulfide oxidoreductase activity ; GO:0015036 | inferred from sequence or structural similarity with UniProtKB:Q99757	IPR012335:Thioredoxin fold IPR012336:Thioredoxin-like fold IPR013766:Thioredoxin domain IPR015467:Thioredoxin, core IPR017936:Thioredoxin-like
101	5	FBgn0035915	CG6372	CG6372	-	no	0.006384	-0.39687	-1.22958	mushroom body development ; GO:0016319 | inferred from mutant phenotype proteolysis ; GO:0006508 | inferred from electronic annotation with InterPro:IPR000819, InterPro:IPR008283	cytoplasm ; GO:0005737 | inferred from electronic annotation with InterPro:IPR011356	aminopeptidase activity ; GO:0004177 | inferred from sequence or structural similarity with EMBL:AF061738; protein_id:AAD17527 metalloexopeptidase activity ; GO:0008235 | inferred from electronic annotation with InterPro:IPR011356 manganese ion binding ; GO:0030145 | inferred from electronic annotation with InterPro:IPR011356	IPR000819:Peptidase M17, leucyl aminopeptidase, C-terminal IPR008283:Peptidase M17, leucyl aminopeptidase, N-terminal IPR011356:Peptidase M17, leucyl aminopeptidase
102	5	FBgn0023541	CG3540	Cyp4d14	Cyp4d14	no	-0.02485	-0.40884	-1.21654	oxidation reduction ; GO:0055114 | inferred from electronic annotation with InterPro:IPR002401	microsome ; GO:0005792 | non-traceable author statement membrane ; GO:0016020 | non-traceable author statement	electron carrier activity ; GO:0009055 | non-traceable author statement electron carrier activity ; GO:0009055 | inferred from sequence or structural similarity electron carrier activity ; GO:0009055 | inferred from electronic annotation with InterPro:IPR001128 heme binding ; GO:0020037 | inferred from electronic annotation with InterPro:IPR001128, InterPro:IPR002401 monooxygenase activity ; GO:0…	IPR001128:Cytochrome P450 IPR002401:Cytochrome P450, E-class, group I IPR017972:Cytochrome P450, conserved site IPR017973:Cytochrome P450, C-terminal
103	5	FBgn0040963	CG18662	CG18662	-	no	0.006957	-0.43548	-1.20162	-	-	-	IPR007702:Janus/Ocnus
104	5	FBgn0053669	CG33669	CG33669	-	no	-0.04231	-0.49156	-1.2172	biological_process ; GO:0008150 | no biological data available	cellular_component ; GO:0005575 | no biological data available	molecular_function ; GO:0003674 | no biological data available	-
105	5	FBgn0030425	CG3775	CG3775	-	no	0.128256	-0.34217	-1.33781	proteolysis ; GO:0006508 | inferred from electronic annotation with InterPro:IPR000718, InterPro:IPR008753, InterPro:IPR018497	-	metalloendopeptidase activity ; GO:0004222 | inferred from sequence or structural similarity with UniProtKB:P42891	IPR000718:Peptidase M13, neprilysin IPR008753:Peptidase M13 IPR018497:Peptidase M13, neprilysin, C-terminal
106	5	FBgn0000216	CG3096	Brd	Bearded	no	0.133452	-0.25427	-1.25853	Notch signaling pathway ; GO:0007219 | inferred from mutant phenotype cell fate specification ; GO:0001708 | inferred from mutant phenotype sensory organ development ; GO:0007423 | inferred from mutant phenotype sensory organ precursor cell fate determination ; GO:0016360 | traceable author statement	-	-	-
107	5	FBgn0031751	CG9016	CG9016	-	no	0.133565	-0.28229	-1.18415	-	-	-	-
108	5	FBgn0013301	CG4478	Mst35Bb	Male-specific-transcript-35Bb	no	0.011605	-0.28827	-1.30657	-	chromatin ; GO:0000785 | inferred from direct assay	DNA binding ; GO:0003677 | inferred from sequence or structural similarity	IPR009071:High mobility group, superfamily IPR010477:Protein of unknown function DUF1074
109	5	FBgn0028870	CG4691	CG4691	-	no	-0.02444	-0.27946	-1.27128	-	-	-	IPR006611:Protein of unknown function DUF1431, cysteine-rich, Drosophila
110	5	FBgn0013300	CG4479	Mst35Ba	Male-specific-transcript-35Ba	no	-0.01725	-0.26576	-1.25031	-	chromatin ; GO:0000785 | inferred from direct assay	DNA binding ; GO:0003677 | inferred from sequence or structural similarity	IPR009071:High mobility group, superfamily IPR010477:Protein of unknown function DUF1074
111	5	FBgn0051907	CG31907	CG31907	-	no	0.049614	-0.18631	-1.26432	-	microtubule cytoskeleton ; GO:0015630 | inferred from sequence or structural similarity with UniProtKB:Q15691	-	IPR001715:Calponin-like actin-binding IPR016146:Calponin-homology
112	5	FBgn0050487	CG30487	CG30487	-	no	0.033151	-0.21516	-1.26199	biological_process ; GO:0008150 | no biological data available	cellular_component ; GO:0005575 | no biological data available	molecular_function ; GO:0003674 | no biological data available	-
113	5	FBgn0029969	CG10932	CG10932	-	no	0.173377	-0.56044	-1.23518	fatty acid biosynthetic process ; GO:0006633 | inferred from sequence or structural similarity with UniProtKB:P24752 pyruvate metabolic process ; GO:0006090 | inferred from sequence or structural similarity with UniProtKB:P24752 mitotic spindle organization ; GO:0007052 | inferred from mutant phenotype	mitochondrion ; GO:0005739 | inferred from sequence or structural similarity with UniProtKB:P24752 lipid particle ; GO:0005811 | inferred from direct assay	acetyl-CoA C-acetyltransferase activity ; GO:0003985 | inferred from sequence or structural similarity with UniProtKB:P17764 acetyl-CoA C-acetyltransferase activity ; GO:0003985 | inferred from sequence or structural similarity with UniProtKB:P24752	IPR002155:Thiolase IPR016038:Thiolase-like, subgroup IPR016039:Thiolase-like IPR020613:Thiolase, conserved site IPR020615:Thiolase, acyl-enzyme intermediate active site IPR020616:Thiolase, N-terminal IPR020617:Thiolase, C-terminal
114	5	FBgn0026320	CG5185	Tom	Twin of m4	no	0.07961	-0.51861	-1.17445	Notch signaling pathway ; GO:0007219 | inferred from mutant phenotype cell fate specification ; GO:0001708 | inferred from mutant phenotype sensory organ development ; GO:0007423 | inferred from mutant phenotype sensory organ precursor cell fate determination ; GO:0016360 | inferred from mutant phenotype Notch signaling pathway ; GO:0007219 | inferred from genetic interaction with Su(H) establish…	cytoplasm ; GO:0005737 | inferred from direct assay	-	-
115	5	FBgn0033542	CG12309	CG12309	-	no	0.088181	-0.52595	-1.16007	-	-	carbonate dehydratase activity ; GO:0004089 | inferred from sequence or structural similarity with UniProtKB:P00915	IPR001148:Carbonic anhydrase, alpha-class, catalytic domain IPR018341:Carbonic anhydrase-related, insect
116	5	FBgn0053665	CG33665	CG33665	-	no	0.047144	-0.42445	-1.11256	biological_process ; GO:0008150 | no biological data available	cellular_component ; GO:0005575 | no biological data available	molecular_function ; GO:0003674 | no biological data available	-
117	5	FBgn0004106	CG5363	cdc2	cdc2	no	0.183745	-0.3935	-1.07757	G1/S transition of mitotic cell cycle ; GO:0000082 | inferred from sequence or structural similarity G2/M transition of mitotic cell cycle ; GO:0000086 | inferred from sequence or structural similarity G2/M transition of mitotic cell cycle ; GO:0000086 | inferred from mutant phenotype protein amino acid phosphorylation ; GO:0006468 | non-traceable author statement cell cycle ; GO:0007049 | inferr…	nucleus ; GO:0005634 | non-traceable author statement	cyclin-dependent protein kinase activity ; GO:0004693 | inferred from genetic interaction with SGD_LOCUS:CDC28; SGD:S0000364 protein binding ; GO:0005515 | inferred from physical interaction with CycB3 protein serine/threonine kinase activity ; GO:0004674 | non-traceable author statement cyclin-dependent protein kinase activity ; GO:0004693 | non-traceable author statement ATP binding ; GO:000552…	IPR000719:Protein kinase, catalytic domain IPR002290:Serine/threonine-protein kinase domain IPR008271:Serine/threonine-protein kinase, active site IPR011009:Protein kinase-like domain IPR017441:Protein kinase, ATP binding site IPR017442:Serine/threonine-protein kinase-like domain
118	5	FBgn0031585	CG2955	CG2955	-	no	-0.15745	-0.44149	-1.3672	-	-	structural constituent of cytoskeleton ; GO:0005200 | inferred from sequence or structural similarity with SGD_LOCUS:BIM1; SGD:S0000818	IPR001715:Calponin-like actin-binding IPR016146:Calponin-homology
119	5	FBgn0036857	CG9629	CG9629	-	no	-0.20522	-0.42637	-1.27265	oxidation reduction ; GO:0055114 | inferred from electronic annotation with InterPro:IPR015590, InterPro:IPR016160, InterPro:IPR016161, InterPro:IPR016162	-	aldehyde dehydrogenase (NAD) activity ; GO:0004029 | inferred from sequence or structural similarity with SGD_LOCUS:ALD7; SGD:S0005901	IPR015590:Aldehyde dehydrogenase IPR016160:Aldehyde dehydrogenase, conserved site IPR016161:Aldehyde/histidinol dehydrogenase IPR016162:Aldehyde dehydrogenase, N-terminal
120	5	FBgn0039681	CG7582	CG7582	-	no	-0.21824	-0.4488	-1.22818	-	integral to membrane ; GO:0016021 | inferred from electronic annotation with InterPro:IPR012506	-	IPR012506:YhhN-like
121	5	FBgn0004654	CG3724	Pgd	Phosphogluconate dehydrogenase	no	-0.22822	-0.45471	-1.19001	pentose-phosphate shunt ; GO:0006098 | non-traceable author statement oxidation reduction ; GO:0055114 | inferred from electronic annotation with InterPro:IPR006113, InterPro:IPR006114, InterPro:IPR006115, InterPro:IPR006183, InterPro:IPR006184 pentose-phosphate shunt ; GO:0006098 | inferred from electronic annotation with InterPro:IPR006113, InterPro:IPR006114, InterPro:IPR006115, InterPro:IPR00…	-	phosphogluconate dehydrogenase (decarboxylating) activity ; GO:0004616 | traceable author statement phosphogluconate dehydrogenase (decarboxylating) activity ; GO:0004616 | non-traceable author statement NADP or NADPH binding ; GO:0050661 | inferred from electronic annotation with InterPro:IPR006113, InterPro:IPR006114 phosphogluconate dehydrogenase (decarboxylating) activity ; GO:0004616 | infer…	IPR015741:Protein kinase, Snf1-like AMPK IPR006113:6-phosphogluconate dehydrogenase, decarboxylating IPR006114:6-phosphogluconate dehydrogenase, C-terminal IPR006115:6-phosphogluconate dehydrogenase, NAD-binding IPR006183:6-phosphogluconate dehydrogenase IPR006184:6-phosphogluconate-binding site IPR008927:6-phosphogluconate dehydrogenase, C-terminal-like IPR012284:Fibritin/6-phosphogluconate dehy…
122	5	FBgn0035491	CG11591	Dpy-30L2	Dpy-30-like 2	no	-0.12332	-0.35395	-1.2693	sperm motility ; GO:0030317 | inferred from mutant phenotype	-	-	IPR007858:Dpy-30 motif
123	5	FBgn0034739	CG3927	CG3927	-	no	-0.10485	-0.41881	-1.21044	-	-	RNA binding ; GO:0003723 | inferred from electronic annotation with InterPro:IPR004087, InterPro:IPR004088	IPR004087:K Homology IPR004088:K Homology, type 1
124	5	FBgn0034740	CG3875	CG3875	-	no	-0.12224	-0.4255	-1.19641	ubiquinone biosynthetic process ; GO:0006744 | inferred from sequence or structural similarity with SGD_LOCUS:COQ4; SGD:S0002612	-	RNA binding ; GO:0003723 | inferred from electronic annotation with InterPro:IPR004087, InterPro:IPR004088	IPR004087:K Homology IPR004088:K Homology, type 1
125	5	FBgn0031913	CG5958	CG5958	-	no	-0.46382	-0.51288	-1.28473	transport ; GO:0006810 | inferred from electronic annotation with InterPro:IPR001071	lipid particle ; GO:0005811 | inferred from direct assay	retinal binding ; GO:0016918 | inferred from sequence or structural similarity with EMBL:AF084642 transporter activity ; GO:0005215 | inferred from electronic annotation with InterPro:IPR001071	IPR001071:Cellular retinaldehyde binding/alpha-tocopherol transport IPR001251:Cellular retinaldehyde-binding/triple function, C-terminal IPR011074:Phosphatidylinositol transfer protein-like, N-terminal
126	5	FBgn0033458	CG18446	CG18446	-	no	-0.31042	-0.40955	-1.1462	-	intracellular ; GO:0005622 | inferred from electronic annotation with InterPro:IPR007087, InterPro:IPR015880	zinc ion binding ; GO:0008270 | inferred from electronic annotation with InterPro:IPR007087, InterPro:IPR015880	IPR007087:Zinc finger, C2H2-type IPR015880:Zinc finger, C2H2-like
127	5	FBgn0053012	CG33012	CG33012	-	no	-0.30276	-0.44797	-1.06048	-	-	-	-
128	5	FBgn0036337	CG11255	CG11255	-	no	-0.21872	-0.55667	-1.17857	purine ribonucleoside salvage ; GO:0006166 | inferred from electronic annotation with InterPro:IPR001805	-	adenosine kinase activity ; GO:0004001 | inferred from sequence or structural similarity with EMBL:U90339	IPR001805:Adenosine kinase IPR002173:Carbohydrate/puine kinase, PfkB, conserved site IPR011611:Carbohydrate/purine kinase
129	5	FBgn0033366	CG8196	Ance-4	Ance-4	no	-0.256	-0.63379	-1.1478	proteolysis ; GO:0006508 | inferred from electronic annotation with InterPro:IPR001548	membrane ; GO:0016020 | inferred from electronic annotation with InterPro:IPR001548	peptidyl-dipeptidase activity ; GO:0008241 | NOT non-traceable author statement metallopeptidase activity ; GO:0008237 | inferred from electronic annotation with InterPro:IPR001548 peptidyl-dipeptidase activity ; GO:0008241 | inferred from electronic annotation with InterPro:IPR001548	IPR001548:Peptidase M2, peptidyl-dipeptidase A
130	5	FBgn0032904	CG9342	Mtp	Microsomal triacylglycerol transfer protein	no	-0.21358	-0.70124	-1.14255	triglyceride metabolic process ; GO:0006641 | inferred from sequence or structural similarity with MGD:Mttp; MGI:MGI:106926 lipid transport ; GO:0006869 | inferred from electronic annotation with InterPro:IPR001747, InterPro:IPR011030, InterPro:IPR015816, InterPro:IPR015819	lipid particle ; GO:0005811 | inferred from direct assay	triglyceride binding ; GO:0017129 | inferred from sequence or structural similarity with UniProtKB:O08601 phosphatidylcholine transmembrane transporter activity ; GO:0008525 | inferred from direct assay	IPR001747:Lipid transport protein, N-terminal IPR015816:Vitellinogen, beta-sheet N-terminal IPR015819:Lipid transport protein, beta-sheet shell IPR011030:Vitellinogen, superhelical
131	5	FBgn0033128	CG12142	Tsp42Eg	Tetraspanin 42Eg	no	-0.21537	-0.67996	-1.12188	-	integral to membrane ; GO:0016021 | inferred from sequence or structural similarity integral to membrane ; GO:0016021 | inferred from electronic annotation with InterPro:IPR000301, InterPro:IPR008952, InterPro:IPR018499	-	IPR018499:Tetraspanin IPR000301:Tetraspanin, subgroup IPR008952:Tetraspanin, EC2 domain
132	5	FBgn0052652	CG32652	CG32652	-	no	-0.04939	-0.32419	-1.18872	biological_process ; GO:0008150 | no biological data available	cellular_component ; GO:0005575 | no biological data available	molecular_function ; GO:0003674 | no biological data available	-
133	5	FBgn0052690	CR32690	CR32690	-	no	-0.0533	-0.30443	-1.17814	biological_process ; GO:0008150 | no biological data available	cellular_component ; GO:0005575 | no biological data available	molecular_function ; GO:0003674 | no biological data available	-
134	5	FBgn0004175	CG17935	Mst84Dd	Male-specific RNA 84Dd	no	-0.0056	-0.30226	-1.18727	-	-	iron-sulfur cluster binding ; GO:0051536 | inferred from electronic annotation with InterPro:IPR001450 electron carrier activity ; GO:0009055 | inferred from electronic annotation with InterPro:IPR001450	IPR001450:4Fe-4S ferredoxin, iron-sulphur binding, subgroup IPR005634:Male specific sperm protein
135	5	FBgn0034132	CG4439	CG4439	-	no	-0.10294	-0.25075	-1.14686	proteolysis ; GO:0006508 | inferred from electronic annotation with InterPro:IPR000819, InterPro:IPR008283	cytoplasm ; GO:0005737 | inferred from electronic annotation with InterPro:IPR011356	aminopeptidase activity ; GO:0004177 | inferred from sequence or structural similarity with EMBL:AF061738; protein_id:AAD17527 metalloexopeptidase activity ; GO:0008235 | inferred from electronic annotation with InterPro:IPR011356 manganese ion binding ; GO:0030145 | inferred from electronic annotation with InterPro:IPR011356	IPR000819:Peptidase M17, leucyl aminopeptidase, C-terminal IPR008283:Peptidase M17, leucyl aminopeptidase, N-terminal IPR011356:Peptidase M17, leucyl aminopeptidase
136	5	FBgn0051287	CG31287	CG31287	-	no	-0.04178	-0.27377	-1.13447	protein folding ; GO:0006457 | inferred from electronic annotation with InterPro:IPR004127	prefoldin complex ; GO:0016272 | inferred from electronic annotation with InterPro:IPR004127	unfolded protein binding ; GO:0051082 | inferred from electronic annotation with InterPro:IPR004127	IPR004127:Prefoldin alpha-like
137	5	FBgn0038978	CG7045	CG7045	-	no	0.043394	-0.24691	-1.14186	-	chromatin ; GO:0000785 | inferred from sequence or structural similarity with InterPro:IPR000135 nucleus ; GO:0005634 | inferred from sequence or structural similarity with InterPro:IPR000135	DNA binding ; GO:0003677 | inferred from sequence or structural similarity with InterPro:IPR000135	IPR000910:High mobility group, HMG1/HMG2 IPR009071:High mobility group, superfamily
138	5	FBgn0052371	CG32371	CG32371	-	no	0.029811	-0.25403	-1.08802	-	microtubule cytoskeleton ; GO:0015630 | inferred from sequence or structural similarity with NCBI_NP:956158 AND inferred from sequence or structural similarity with UniProtKB:Q15691	microtubule binding ; GO:0008017 | inferred from electronic annotation with InterPro:IPR004953	IPR001715:Calponin-like actin-binding IPR004953:EB1, C-terminal IPR016146:Calponin-homology
139	5	FBgn0040211	CG4779	hgo	homogentisate 1,2-dioxygenase	no	-0.00033	-0.29065	-1.11815	L-phenylalanine catabolic process ; GO:0006559 | non-traceable author statement tyrosine catabolic process ; GO:0006572 | non-traceable author statement oxidation reduction ; GO:0055114 | inferred from electronic annotation with InterPro:IPR005708 L-phenylalanine catabolic process ; GO:0006559 | inferred from electronic annotation with InterPro:IPR005708 tyrosine metabolic process ; GO:0006570 | …	-	homogentisate 1,2-dioxygenase activity ; GO:0004411 | non-traceable author statement homogentisate 1,2-dioxygenase activity ; GO:0004411 | inferred from sequence or structural similarity with EMBL:U58988	IPR005708:Homogentisate 1,2-dioxygenase IPR011051:Cupin, RmlC-type
140	5	FBgn0036824	CG3902	CG3902	-	no	0.001918	-0.2778	-1.08601	oxidation reduction ; GO:0055114 | inferred from electronic annotation with InterPro:IPR006089, InterPro:IPR006090, InterPro:IPR006091, InterPro:IPR006092, InterPro:IPR009075, InterPro:IPR009100, InterPro:IPR013764, InterPro:IPR013786	-	short-branched-chain-acyl-CoA dehydrogenase activity ; GO:0016937 | inferred from sequence or structural similarity with UniProtKB:P70584 FAD binding ; GO:0050660 | inferred from electronic annotation with InterPro:IPR013786	IPR006089:Acyl-CoA dehydrogenase, conserved site IPR006090:Acyl-CoA oxidase/dehydrogenase, type 1 IPR006091:Acyl-CoA oxidase/dehydrogenase, central domain IPR006092:Acyl-CoA dehydrogenase, N-terminal IPR009075:Acyl-CoA dehydrogenase/oxidase C-terminal IPR009100:Acyl-CoA dehydrogenase/oxidase IPR013764:Acyl-CoA oxidase/dehydrogenase, type1/2, C-terminal IPR013786:Acyl-CoA dehydrogenase/oxidase, N-…
141	5	FBgn0037186	CG11241	CG11241	-	no	0.002491	-0.33099	-1.08312	-	-	alanine-glyoxylate transaminase activity ; GO:0008453 | inferred from sequence or structural similarity with EMBL:AB002584; Swiss-Prot:Q64565 pyridoxal phosphate binding ; GO:0030170 | inferred from electronic annotation with InterPro:IPR005814, InterPro:IPR015421	IPR005814:Aminotransferase class-III IPR015421:Pyridoxal phosphate-dependent transferase, major region, subdomain 1 IPR015424:Pyridoxal phosphate-dependent transferase, major domain
142	5	FBgn0052351	CG32351	CG32351	-	no	-0.06427	-0.33994	-1.16057	proteolysis ; GO:0006508 | inferred from sequence or structural similarity with UniProtKB:P00727	cytoplasm ; GO:0005737 | inferred from sequence or structural similarity with UniProtKB:P00727	aminopeptidase activity ; GO:0004177 | inferred from sequence or structural similarity with UniProtKB:P00727 aminopeptidase activity ; GO:0004177 | non-traceable author statement metalloexopeptidase activity ; GO:0008235 | inferred from electronic annotation with InterPro:IPR011356 manganese ion binding ; GO:0030145 | inferred from electronic annotation with InterPro:IPR011356	IPR000819:Peptidase M17, leucyl aminopeptidase, C-terminal IPR008283:Peptidase M17, leucyl aminopeptidase, N-terminal IPR011356:Peptidase M17, leucyl aminopeptidase
143	5	FBgn0040859	CR32658	CR32658	-	no	-0.04925	-0.37729	-1.15629	-	-	-	-
144	5	FBgn0051226	CG31226	CG31226	-	no	0.005338	-0.3738	-1.15825	biological_process ; GO:0008150 | no biological data available	cellular_component ; GO:0005575 | no biological data available	molecular_function ; GO:0003674 | no biological data available	-
145	5	FBgn0042189	CG17376	CG17376	-	no	-0.02873	-0.38464	-1.10523	-	-	-	IPR017896:4Fe-4S ferredoxin, iron-sulpur binding domain
146	5	FBgn0034840	CG3124	CG3124	-	no	-0.0315	-0.28547	-1.05751	-	-	-	-
147	5	FBgn0034827	CG12192	Klp59D	Klp59D	no	-0.00781	-0.2984	-1.03206	microtubule-based movement ; GO:0007018 | inferred from sequence or structural similarity microtubule-based movement ; GO:0007018 | inferred from electronic annotation with InterPro:IPR001752	kinesin complex ; GO:0005871 | inferred from sequence or structural similarity kinesin complex ; GO:0005871 | inferred from sequence or structural similarity with HGNC_gene:KIF2A; HGNC:6318; OMIM:602591	microtubule motor activity ; GO:0003777 | inferred from sequence or structural similarity motor activity ; GO:0003774 | inferred from sequence or structural similarity with HGNC_gene:KIF2A; HGNC:6318; OMIM:602591 ATP binding ; GO:0005524 | inferred from electronic annotation with InterPro:IPR001752 microtubule motor activity ; GO:0003777 | inferred from electronic annotation with InterPro:IPR0017…	IPR001752:Kinesin, motor domain
148	5	FBgn0250845	CG1288	CG1288	-	no	-0.03969	-0.32595	-0.99518	-	-	-	-
149	5	FBgn0031831	CG11043	CG11043	-	no	-0.00679	-0.32715	-0.99343	mitochondrial electron transport, cytochrome c to oxygen ; GO:0006123 | inferred from sequence or structural similarity with UniProtKB:P10606	mitochondrion ; GO:0005739 | inferred from sequence or structural similarity with MGD:Cox5b; MGI:MGI:88475 mitochondrial respiratory chain complex IV ; GO:0005751 | inferred from sequence or structural similarity with UniProtKB:P10606	cytochrome-c oxidase activity ; GO:0004129 | inferred from sequence or structural similarity with UniProtKB:P00428 cytochrome-c oxidase activity ; GO:0004129 | inferred from sequence or structural similarity with UniProtKB:P10606	IPR002124:Cytochrome c oxidase, subunit Vb
150	5	FBgn0005670	CG3656	Cyp4d1	Cytochrome P450-4d1	no	-0.08178	-0.28677	-0.97701	oxidation reduction ; GO:0055114 | inferred from electronic annotation with InterPro:IPR002401	lipid particle ; GO:0005811 | inferred from direct assay microsome ; GO:0005792 | non-traceable author statement membrane ; GO:0016020 | non-traceable author statement	electron carrier activity ; GO:0009055 | non-traceable author statement electron carrier activity ; GO:0009055 | inferred from sequence or structural similarity electron carrier activity ; GO:0009055 | inferred from electronic annotation with InterPro:IPR001128 heme binding ; GO:0020037 | inferred from electronic annotation with InterPro:IPR001128, InterPro:IPR002401 monooxygenase activity ; GO:0…	IPR017972:Cytochrome P450, conserved site IPR017973:Cytochrome P450, C-terminal IPR001128:Cytochrome P450 IPR002401:Cytochrome P450, E-class, group I
151	5	FBgn0045827	CG13245	CG13245	-	no	-0.05286	-0.27473	-0.96023	-	-	-	-
152	5	FBgn0032785	CG10026	CG10026	-	no	-0.04864	-0.35133	-1.04921	transport ; GO:0006810 | inferred from electronic annotation with InterPro:IPR001071	intracellular ; GO:0005622 | inferred from electronic annotation with InterPro:IPR001071	retinal binding ; GO:0016918 | inferred from sequence or structural similarity with EMBL:AF084642 vitamin E binding ; GO:0008431 | inferred from sequence or structural similarity with EMBL:U21938 transporter activity ; GO:0005215 | inferred from electronic annotation with InterPro:IPR001071	IPR001071:Cellular retinaldehyde binding/alpha-tocopherol transport IPR001251:Cellular retinaldehyde-binding/triple function, C-terminal IPR011074:Phosphatidylinositol transfer protein-like, N-terminal
153	5	FBgn0053318	CR33318	CR33318	-	no	-0.08239	-0.37199	-1.01402	-	-	-	-
154	5	FBgn0052445	CG32445	CG32445	-	no	-0.06262	-0.36797	-0.9995	hexose metabolic process ; GO:0019318 | inferred from electronic annotation with InterPro:IPR015443	-	aldose 1-epimerase activity ; GO:0004034 | inferred from sequence or structural similarity with EMBL:AB044390; protein_id:BAB18973.1 carbohydrate binding ; GO:0030246 | inferred from electronic annotation with InterPro:IPR011013, InterPro:IPR014718	IPR008183:Aldose 1-epimerase IPR011013:Glycoside hydrolase-type carbohydrate-binding IPR014718:Glycoside hydrolase-type carbohydrate-binding, subgroup IPR015443:Aldose-1-epimerase
155	5	FBgn0032061	CG9314	CG9314	-	no	0.100691	-0.38242	-1.01611	oxidation reduction ; GO:0055114 | inferred from electronic annotation with InterPro:IPR002226, InterPro:IPR010582, InterPro:IPR011614, InterPro:IPR020835 response to oxidative stress ; GO:0006979 | inferred from electronic annotation with InterPro:IPR002226, InterPro:IPR010582, InterPro:IPR011614, InterPro:IPR020835	-	catalase activity ; GO:0004096 | inferred from sequence or structural similarity with UniProtKB:P04762 heme binding ; GO:0020037 | inferred from electronic annotation with InterPro:IPR010582	IPR002226:Catalase IPR011614:Catalase, N-terminal IPR010582:Catalase-related immune responsive IPR018028:Catalase related subgroup IPR020835:Catalase-like domain, haem-dependent
156	5	FBgn0033442	CG1690	CG1690	-	no	0.023176	-0.41731	-1.00753	-	-	-	-
157	5	FBgn0052660	CR32660	CR32660	-	no	0.02151	-0.32007	-0.97476	-	-	-	-
158	5	FBgn0083943	CG34107	CG34107	-	no	0.026777	-0.36143	-0.96338	biological_process ; GO:0008150 | no biological data available	cellular_component ; GO:0005575 | no biological data available	molecular_function ; GO:0003674 | no biological data available	-
159	5	FBgn0036208	CG10361	CG10361	-	no	0.016067	-0.3445	-0.95813	cellular amino acid metabolic process ; GO:0006520 | inferred from sequence or structural similarity with UniProtKB:O75600 biosynthetic process ; GO:0009058 | inferred from electronic annotation with InterPro:IPR004839	mitochondrion ; GO:0005739 | inferred from sequence or structural similarity with UniProtKB:O75600	glycine C-acetyltransferase activity ; GO:0008890 | inferred from sequence or structural similarity with UniProtKB:O88986 glycine C-acetyltransferase activity ; GO:0008890 | inferred from sequence or structural similarity with UniProtKB:O75600 transferase activity, transferring nitrogenous groups ; GO:0016769 | inferred from electronic annotation with InterPro:IPR004839 pyridoxal phosphate bindin…	IPR001917:Aminotransferase, class-II, pyridoxal-phosphate binding site IPR004839:Aminotransferase, class I/II IPR011282:2-amino-3-ketobutyrate coenzyme A ligase IPR015421:Pyridoxal phosphate-dependent transferase, major region, subdomain 1 IPR015424:Pyridoxal phosphate-dependent transferase, major domain
160	5	FBgn0025700	CG5885	CG5885	-	no	0.228757	-0.15358	-1.13267	cotranslational protein targeting to membrane ; GO:0006613 | inferred from electronic annotation with InterPro:IPR009779	integral to membrane ; GO:0016021 | inferred from sequence or structural similarity with UniProtKB:Q08013 signal recognition particle, endoplasmic reticulum targeting ; GO:0005786 | inferred from sequence or structural similarity with UniProtKB:Q08013 translocon complex ; GO:0005784 | inferred from sequence or structural similarity with UniProtKB:Q08013 lipid particle ; GO:0005811 | inferred from…	-	IPR009779:Translocon-associated, gamma subunit
161	5	FBgn0029952	CG12689	CG12689	-	no	0.170165	-0.09007	-1.11246	-	-	-	-
162	5	FBgn0031821	CG9542	CG9542	-	no	0.166071	-0.24613	-1.10868	-	-	-	-
163	5	FBgn0051538	CG31538	CG31538	-	no	0.131624	-0.20978	-1.09352	biological_process ; GO:0008150 | no biological data available	cellular_component ; GO:0005575 | no biological data available	molecular_function ; GO:0003674 | no biological data available	-
164	5	FBgn0037283	CG14658	CG14658	-	no	-0.05168	-0.16777	-1.08403	-	-	-	-
165	5	FBgn0250849	CG32388	CG32388	-	no	0.042907	-0.1573	-1.06089	biological_process ; GO:0008150 | no biological data available	cellular_component ; GO:0005575 | no biological data available	molecular_function ; GO:0003674 | no biological data available	-
166	5	FBgn0029700	CG15576	CG15576	-	no	-0.04975	-0.05092	-1.01104	-	-	-	-
167	5	FBgn0039190	CG5762	CG5762	-	no	-0.03342	-0.11558	-0.9381	-	-	-	-
168	5	FBgn0001281	CG7931	janB	janus B	no	0.048386	-0.25128	-1.01654	sex differentiation ; GO:0007548 | inferred from expression pattern	cellular_component ; GO:0005575 | no biological data available	molecular_function ; GO:0003674 | no biological data available	IPR007702:Janus/Ocnus
169	5	FBgn0038697	CG3581	CG3581	-	no	0.098947	-0.20829	-0.94416	-	-	-	-
170	5	FBgn0031724	CG18266	CG18266	-	no	0.173647	-0.29439	-0.93411	-	-	-	-
171	5	FBgn0050414	CG30414	CG30414	-	no	0.151705	-0.31422	-0.91521	proteolysis ; GO:0006508 | non-traceable author statement proteolysis ; GO:0006508 | inferred from electronic annotation with InterPro:IPR001254, InterPro:IPR001314, InterPro:IPR018114	-	serine-type endopeptidase activity ; GO:0004252 | non-traceable author statement serine-type endopeptidase activity ; GO:0004252 | inferred from electronic annotation with InterPro:IPR001254, InterPro:IPR001314, InterPro:IPR018114	IPR001254:Peptidase S1/S6, chymotrypsin/Hap IPR001314:Peptidase S1A, chymotrypsin IPR009003:Serine/cysteine peptidase, trypsin-like IPR018114:Peptidase S1/S6, chymotrypsin/Hap, active site
172	5	FBgn0085453	CG34424	CG34424	-	no	0.180024	-0.23992	-0.88814	-	cytosol ; GO:0005829 | inferred from sequence or structural similarity with UniProtKB:P80405	5-formyltetrahydrofolate cyclo-ligase activity ; GO:0030272 | inferred from sequence or structural similarity with UniProtKB:P80405	-
173	5	FBgn0035734	CG14823	CG14823	-	no	0.025731	-0.28203	-0.93757	-	-	lysozyme activity ; GO:0003796 | inferred from electronic annotation with InterPro:IPR008597	IPR008597:Destabilase
174	5	FBgn0038451	CG14893	CG14893	-	no	0.012571	-0.24922	-0.88384	metabolic process ; GO:0008152 | inferred from electronic annotation with InterPro:IPR016040	-	catalytic activity ; GO:0003824 | inferred from electronic annotation with InterPro:IPR016040 binding ; GO:0005488 | inferred from electronic annotation with InterPro:IPR016040	IPR004262:Male sterility IPR013120:Male sterility, NAD-binding IPR016040:NAD(P)-binding domain
175	5	FBgn0037553	CG18249	CG18249	-	no	-0.01004	-0.26825	-0.88031	-	-	protein binding ; GO:0005515 | inferred from electronic annotation with InterPro:IPR001611	IPR001611:Leucine-rich repeat IPR003591:Leucine-rich repeat, typical subtype IPR020474:Toll-like receptor, leucine rich repeat-containing
176	5	FBgn0050447	CG30447	CG30447	-	no	-0.0106	-0.29889	-0.86814	biological_process ; GO:0008150 | no biological data available	cellular_component ; GO:0005575 | no biological data available	molecular_function ; GO:0003674 | no biological data available	-
177	5	FBgn0052657	CR32657	CR32657	-	no	0.096294	-0.31754	-0.8672	-	-	-	-
178	5	FBgn0037461	CG15177	CG15177	-	no	0.05891	-0.29677	-0.82975	-	-	calcium ion binding ; GO:0005509 | inferred from electronic annotation with InterPro:IPR002048, InterPro:IPR011992	IPR002048:Calcium-binding EF-hand IPR011992:EF-hand-like domain IPR018247:EF-Hand 1, calcium-binding site IPR018248:EF-Hand domain IPR018249:EF-HAND 2
179	5	FBgn0038797	CG4323	CG4323	-	no	0.02517	-0.22081	-0.88128	transmembrane transport ; GO:0055085 | inferred from electronic annotation with InterPro:IPR001993, InterPro:IPR002067	mitochondrial envelope ; GO:0005740 | inferred from sequence or structural similarity mitochondrial inner membrane ; GO:0005743 | inferred from electronic annotation with InterPro:IPR002067	oxoglutarate:malate antiporter activity ; GO:0015367 | inferred from sequence or structural similarity with UniProtKB:Q27322 transmembrane transporter activity ; GO:0022857 | inferred from sequence or structural similarity binding ; GO:0005488 | inferred from electronic annotation with InterPro:IPR001993, InterPro:IPR002067	IPR001993:Mitochondrial substrate carrier IPR002067:Mitochondrial carrier protein IPR018108:Mitochondrial substrate/solute carrier
180	5	FBgn0053293	CG33293	CG33293	-	no	0.056294	-0.17911	-0.86501	-	cellular_component ; GO:0005575 | no biological data available	-	-
181	5	FBgn0037463	CG1984	djl	don juan like	no	0.076297	-0.16896	-0.85744	biological_process ; GO:0008150 | no biological data available	mitochondrial derivative ; GO:0016007 | colocalizes_with non-traceable author statement flagellum ; GO:0019861 | non-traceable author statement	molecular_function ; GO:0003674 | no biological data available	-
182	5	FBgn0032637	CG5050	CG5050	-	no	0.052107	-0.15912	-0.84103	-	-	-	IPR009053:Prefoldin
183	5	FBgn0030191	CG15306	CG15306	-	no	0.061627	-0.21663	-0.8597	-	-	-	IPR001715:Calponin-like actin-binding IPR016146:Calponin-homology
184	5	FBgn0010638	CG10130	Sec61beta	Sec61beta	no	0.067514	-0.21897	-0.82965	SRP-dependent cotranslational protein targeting to membrane, translocation ; GO:0006616 | inferred from sequence or structural similarity with UniProtKB:P38391 negative regulation of autophagy ; GO:0010507 | inferred from mutant phenotype lysosome organization ; GO:0007040 | inferred from mutant phenotype	translocon complex ; GO:0005784 | non-traceable author statement translocon complex ; GO:0005784 | inferred from sequence or structural similarity with UniProtKB:P38391	protein transporter activity ; GO:0008565 | inferred from sequence or structural similarity with UniProtKB:P38391	IPR005609:Preprotein translocase Sec, Sec61-beta subunit IPR016482:Preprotein translocase Sec, Sec61-beta subunit, eukarya
185	5	FBgn0250825	CG34241	CG34241	-	no	0.054713	-0.20539	-0.82256
186	5	FBgn0027571	CG3523	CG3523	-	no	0.100996	-0.23988	-0.79128	oxidation reduction ; GO:0055114 | inferred from electronic annotation with InterPro:IPR013149 biosynthetic process ; GO:0009058 | inferred from electronic annotation with InterPro:IPR000794, InterPro:IPR001031	lipid particle ; GO:0005811 | inferred from direct assay	fatty-acid synthase activity ; GO:0004312 | inferred from sequence or structural similarity with EMBL:U29344 hydrolase activity, acting on ester bonds ; GO:0016788 | inferred from electronic annotation with InterPro:IPR001031 acyl carrier activity ; GO:0000036 | inferred from electronic annotation with InterPro:IPR009081 zinc ion binding ; GO:0008270 | inferred from electronic annotation with Int…	IPR000794:Beta-ketoacyl synthase IPR001031:Thioesterase IPR001227:Acyl transferase domain IPR002198:Short-chain dehydrogenase/reductase SDR IPR009081:Acyl carrier protein-like IPR013149:Alcohol dehydrogenase, zinc-binding IPR013968:Polyketide synthase, KR IPR018201:Beta-ketoacyl synthase, active site IPR011032:GroES-like IPR014030:Beta-ketoacyl synthase, N-terminal IPR014031:Beta-ketoacyl synthas…
187	5	FBgn0051639	CG31639	CG31639	-	no	0.049128	-0.2373	-0.78434	biological_process ; GO:0008150 | no biological data available	cellular_component ; GO:0005575 | no biological data available	molecular_function ; GO:0003674 | no biological data available	-
188	5	FBgn0031728	CG7235	Hsp60C	Hsp60C	no	0.035574	-0.21973	-0.78132	open tracheal system development ; GO:0007424 | inferred from mutant phenotype protein folding ; GO:0006457 | inferred from sequence or structural similarity with SGD_LOCUS:HSP60; SGD:S0004249 protein refolding ; GO:0042026 | non-traceable author statement response to stress ; GO:0006950 | non-traceable author statement 'de novo' protein folding ; GO:0006458 | inferred from sequence or structural…	mitochondrion ; GO:0005739 | inferred from sequence or structural similarity with SGD_LOCUS:HSP60; SGD:S0004249 mitochondrial matrix ; GO:0005759 | non-traceable author statement mitochondrial matrix ; GO:0005759 | inferred from sequence or structural similarity with UniProtKB:P10809	ATPase activity, coupled ; GO:0042623 | non-traceable author statement ATP binding ; GO:0005524 | inferred from electronic annotation with InterPro:IPR002423, InterPro:IPR018370 protein binding ; GO:0005515 | inferred from electronic annotation with InterPro:IPR002423	IPR018370:Chaperonin Cpn60, conserved site IPR001844:Chaperonin Cpn60 IPR002423:Chaperonin Cpn60/TCP-1
189	5	FBgn0047351	CG31468	CG31468	-	no	0.124615	-0.13466	-0.97808	biological_process ; GO:0008150 | no biological data available	cellular_component ; GO:0005575 | no biological data available	molecular_function ; GO:0003674 | no biological data available	-
190	5	FBgn0036437	CG5048	CG5048	-	no	0.060274	-0.0905	-0.97465	-	-	-	-
191	5	FBgn0028412	CG6541	Mst33A	Mst33A	no	0.047503	-0.04939	-0.8969	-	-	-	-
192	5	FBgn0010433	CG7508	ato	atonal	no	0.076913	-0.07822	-0.88778	R8 cell fate commitment ; GO:0007460 | inferred from mutant phenotype cell fate commitment ; GO:0045165 | inferred from mutant phenotype optic lobe placode development ; GO:0001748 | inferred from mutant phenotype Bolwig's organ morphogenesis ; GO:0001746 | inferred from expression pattern compound eye morphogenesis ; GO:0001745 | traceable author statement brain development ; GO:0007420 | inferr…	nucleus ; GO:0005634 | non-traceable author statement nucleus ; GO:0005634 | inferred from electronic annotation with InterPro:IPR011598	transcription factor activity ; GO:0003700 | non-traceable author statement DNA binding ; GO:0003677 | non-traceable author statement transcription regulator activity ; GO:0030528 | inferred from electronic annotation with InterPro:IPR001092, InterPro:IPR011598	IPR001092:Helix-loop-helix DNA-binding domain IPR011598:Helix-loop-helix DNA-binding
193	5	FBgn0039312	CG10514	CG10514	-	no	0.190119	0.089547	-0.94256	-	-	-	IPR015897:CHK kinase-like IPR004119:Protein of unknown function DUF227 IPR011009:Protein kinase-like domain
194	5	FBgn0086917	CG41624	spok	spookier	no	0.230374	-0.09156	-0.77743	molting cycle, chitin-based cuticle ; GO:0007591 | inferred from mutant phenotype ecdysone biosynthetic process ; GO:0006697 | inferred from mutant phenotype oxidation reduction ; GO:0055114 | inferred from electronic annotation with InterPro:IPR002401	-	electron carrier activity ; GO:0009055 | inferred from electronic annotation with InterPro:IPR001128 heme binding ; GO:0020037 | inferred from electronic annotation with InterPro:IPR001128, InterPro:IPR002401 monooxygenase activity ; GO:0004497 | inferred from electronic annotation with InterPro:IPR001128, InterPro:IPR002401	IPR001128:Cytochrome P450 IPR002401:Cytochrome P450, E-class, group I
195	5	FBgn0051482	CG31482	CG31482	-	no	-0.06083	-0.03499	-0.84085	-	extracellular region ; GO:0005576 | inferred from electronic annotation with InterPro:IPR001283	-	IPR001283:Allergen V5/Tpx-1 related IPR014044:SCP-like extracellular
196	5	FBgn0036609	CG13039	CG13039	-	no	0.005657	0.019607	-0.76177	-	-	-	-
197	5	FBgn0034461	CG15124	CG15124	-	no	0.014937	-0.11763	-0.81754	-	-	-	-
198	5	FBgn0039498	CG17991	CG17991	-	no	0.012083	-0.07427	-0.81579	-	-	zinc ion binding ; GO:0008270 | inferred from electronic annotation with InterPro:IPR011016	IPR011016:Zinc finger, RING-CH-type IPR018957:Zinc finger, C3HC4 RING-type
199	5	FBgn0036496	CG7804	CG7804	-	no	0.024387	-0.08873	-0.77566	-	heterogeneous nuclear ribonucleoprotein complex ; GO:0030530 | inferred from sequence or structural similarity with UniProtKB:P04256	mRNA binding ; GO:0003729 | inferred from sequence or structural similarity nucleic acid binding ; GO:0003676 | inferred from electronic annotation with InterPro:IPR000504 nucleotide binding ; GO:0000166 | inferred from electronic annotation with InterPro:IPR012677	IPR000504:RNA recognition motif, RNP-1 IPR012677:Nucleotide-binding, alpha-beta plait
200	5	FBgn0038359	CG5614	CG5614	-	no	0.052913	-0.10014	-0.77026	-	-	-	IPR006594:LisH dimerisation motif IPR013720:LisH dimerisation motif, subgroup
201	5	FBgn0051206	CG31206	CG31206	-	no	0.041805	-0.12181	-0.75248	biological_process ; GO:0008150 | no biological data available	cellular_component ; GO:0005575 | no biological data available	molecular_function ; GO:0003674 | no biological data available	-
202	5	FBgn0027348	CG4501	bgm	bubblegum	no	-0.28595	-0.132	-0.91544	long-chain fatty acid metabolic process ; GO:0001676 | inferred from mutant phenotype	cellular_component ; GO:0005575 | no biological data available	long-chain-fatty-acid-CoA ligase activity ; GO:0004467 | inferred from sequence or structural similarity with NCBI_NP:599216 long-chain-fatty-acid-CoA ligase activity ; GO:0004467 | inferred from sequence or structural similarity long-chain-fatty-acid-CoA ligase activity ; GO:0004467 | inferred from mutant phenotype	IPR000873:AMP-dependent synthetase/ligase
203	5	FBgn0035988	CG3982	CG3982	-	no	-0.27469	-0.12293	-0.83518	-	-	hydrolase activity ; GO:0016787 | inferred from electronic annotation with InterPro:IPR015797	IPR015797:NUDIX hydrolase domain-like
204	5	FBgn0033667	CG13183	CG13183	-	no	-0.22411	-0.14627	-0.81047	regulation of transcription, DNA-dependent ; GO:0006355 | inferred from electronic annotation with InterPro:IPR001132	intracellular ; GO:0005622 | inferred from electronic annotation with InterPro:IPR001132	-	IPR001132:SMAD domain, Dwarfin-type IPR008984:SMAD/FHA domain IPR017855:SMAD domain-like
205	5	FBgn0085619	-	CG41329	-	no	-0.22281	-0.10461	-0.80768	-	-	-	-
206	5	FBgn0039155	CG6173	kal-1	kal-1	no	-0.07294	-0.25876	-0.87329	-	proteinaceous extracellular matrix ; GO:0005578 | inferred from sequence or structural similarity extracellular region ; GO:0005576 | inferred from electronic annotation with InterPro:IPR008197	peptidase inhibitor activity ; GO:0030414 | inferred from electronic annotation with InterPro:IPR008197	IPR003961:Fibronectin, type III IPR008197:Whey acidic protein, 4-disulphide core IPR008957:Fibronectin, type III-like fold
207	5	FBgn0023535	CG18104	arg	arginase	no	-0.08779	-0.29758	-0.86846	arginine catabolic process to ornithine ; GO:0019547 | inferred from sequence or structural similarity with UniProtKB:P78540	mitochondrion ; GO:0005739 | inferred from sequence or structural similarity with UniProtKB:P78540	arginase activity ; GO:0004053 | inferred from sequence or structural similarity arginase activity ; GO:0004053 | inferred from sequence or structural similarity with UniProtKB:P78540 metal ion binding ; GO:0046872 | inferred from electronic annotation with InterPro:IPR005924, InterPro:IPR006035, InterPro:IPR014033	IPR005924:Arginase IPR006035:Ureohydrolase IPR014033:Arginase, subgroup
208	5	FBgn0031937	CG13795	CG13795	-	no	-0.08859	-0.28779	-0.85906	neurotransmitter transport ; GO:0006836 | inferred from sequence or structural similarity with DAT	integral to plasma membrane ; GO:0005887 | inferred from electronic annotation with InterPro:IPR000175	neurotransmitter transporter activity ; GO:0005326 | inferred from sequence or structural similarity with DAT neurotransmitter:sodium symporter activity ; GO:0005328 | inferred from electronic annotation with InterPro:IPR000175	IPR000175:Sodium:neurotransmitter symporter
209	5	FBgn0037939	CG14718	CG14718	-	no	-0.15888	-0.18577	-0.851	-	intracellular ; GO:0005622 | inferred from electronic annotation with InterPro:IPR001876	mRNA binding ; GO:0003729 | inferred from sequence or structural similarity zinc ion binding ; GO:0008270 | inferred from electronic annotation with InterPro:IPR001876 nucleic acid binding ; GO:0003676 | inferred from electronic annotation with InterPro:IPR000504 nucleotide binding ; GO:0000166 | inferred from electronic annotation with InterPro:IPR012677	IPR000504:RNA recognition motif, RNP-1 IPR001876:Zinc finger, RanBP2-type IPR012677:Nucleotide-binding, alpha-beta plait
210	5	FBgn0029648	CG3603	CG3603	-	no	-0.18024	-0.23482	-0.81464	oxidation reduction ; GO:0055114 | inferred from electronic annotation with InterPro:IPR002347	-	oxidoreductase activity, acting on CH-OH group of donors ; GO:0016614 | inferred from sequence or structural similarity with EMBL:U41749 binding ; GO:0005488 | inferred from electronic annotation with InterPro:IPR016040	IPR002198:Short-chain dehydrogenase/reductase SDR IPR002347:Glucose/ribitol dehydrogenase IPR016040:NAD(P)-binding domain IPR020904:Short-chain dehydrogenase/reductase, conserved site
211	5	FBgn0051406	CG31406	CG31406	-	no	-0.04194	-0.14965	-0.86533	biological_process ; GO:0008150 | no biological data available	cellular_component ; GO:0005575 | no biological data available	molecular_function ; GO:0003674 | no biological data available	-
212	5	FBgn0032269	CG7363	w-cup	world cup	no	-0.05083	-0.14302	-0.84517	male meiosis ; GO:0007140 | inferred from mutant phenotype	-	-	-
213	5	FBgn0039147	CG10694	CG10694	-	no	-0.09412	-0.15269	-0.82161	base-excision repair ; GO:0006284 | inferred from sequence or structural similarity with UniProtKB:P32628 proteasomal ubiquitin-dependent protein catabolic process ; GO:0043161 | inferred from electronic annotation with InterPro:IPR015360 nucleotide-excision repair ; GO:0006289 | inferred from electronic annotation with InterPro:IPR015360	-	damaged DNA binding ; GO:0003684 | inferred from sequence or structural similarity with UniProtKB:P32628	IPR000449:Ubiquitin-associated/translation elongation factor EF1B, N-terminal IPR000626:Ubiquitin IPR009060:UBA-like IPR015940:Ubiquitin-associated/translation elongation factor EF1B, N-terminal, eukaryote IPR014761:UV excision repair protein Rad23, C-terminal IPR015360:XPC-binding domain IPR019955:Ubiquitin supergroup
214	5	FBgn0031128	CG1338	hydra	hydra	no	-0.02225	-0.26611	-0.81699	biological_process ; GO:0008150 | no biological data available	cellular_component ; GO:0005575 | no biological data available	molecular_function ; GO:0003674 | no biological data available	-
215	5	FBgn0035473	CG14981	mge	maggie	no	-0.05434	-0.24106	-0.77503	-	mitochondrial outer membrane translocase complex ; GO:0005742 | non-traceable author statement mitochondrial outer membrane translocase complex ; GO:0005742 | inferred from sequence or structural similarity with SGD_LOCUS:TOM22; SGD:S0005075 mitochondrion ; GO:0005739 | inferred from direct assay	P-P-bond-hydrolysis-driven protein transmembrane transporter activity ; GO:0015450 | inferred from sequence or structural similarity with SGD_LOCUS:TOM22; SGD:S0005075	IPR019521:Intermembrane space-Faced domain of Tom22
216	5	FBgn0028868	CG4701	CG4701	-	no	-0.07474	-0.24807	-0.77125	-	mitochondrial outer membrane ; GO:0005741 | inferred from sequence or structural similarity	ATPase activity ; GO:0016887 | inferred from sequence or structural similarity ATP binding ; GO:0005524 | inferred from sequence or structural similarity with InterPro:IPR003960 nucleoside-triphosphatase activity ; GO:0017111 | inferred from electronic annotation with InterPro:IPR003593	IPR003593:ATPase, AAA+ type, core IPR003959:ATPase, AAA-type, core IPR003960:ATPase, AAA-type, conserved site
217	5	FBgn0038921	CG6332	CG6332	-	no	-0.03814	-0.26571	-0.75121	-	-	-	IPR006623:Testicular haploid expressed repeat
218	5	FBgn0051682	CG31682	CG31682	-	no	-0.00074	-0.15173	-0.78046	-	mitochondrion ; GO:0005739 | inferred from sequence or structural similarity with UniProtKB:P38447	endodeoxyribonuclease activity ; GO:0004520 | inferred from sequence or structural similarity with UniProtKB:P38447 nucleic acid binding ; GO:0003676 | inferred from electronic annotation with InterPro:IPR001604, InterPro:IPR020821 metal ion binding ; GO:0046872 | inferred from electronic annotation with InterPro:IPR001604, InterPro:IPR020821	IPR001604:DNA/RNA non-specific endonuclease IPR020821:Extracellular Endonuclease, subunit A
219	5	FBgn0040679	CG11373	CG11373	-	no	0.007642	-0.17035	-0.77029	-	-	-	-
220	5	FBgn0052832	CG32832	CG32832	-	no	-0.03133	-0.21411	-0.74781	biological_process ; GO:0008150 | no biological data available	cellular_component ; GO:0005575 | no biological data available	molecular_function ; GO:0003674 | no biological data available	IPR005336:Uncharacterised protein family UPF0041
221	5	FBgn0034595	CG15657	CG15657	-	no	0.010449	-0.21567	-0.74319	-	-	-	-
222	5	FBgn0052407	CG32407	CG32407	-	no	-0.04547	-0.55496	-1.11271	-	-	-	IPR001251:Cellular retinaldehyde-binding/triple function, C-terminal IPR011074:Phosphatidylinositol transfer protein-like, N-terminal
223	5	FBgn0028900	CG18518	CG18518	-	no	-0.09446	-0.52239	-1.05991	-	-	-	-
224	5	FBgn0030280	CG11106	CG11106	-	no	-0.08714	-0.47858	-1.10407	-	-	-	-
225	5	FBgn0038345	CG5213	CG5213	-	no	-0.08233	-0.47114	-1.09262	-	-	mRNA binding ; GO:0003729 | inferred from sequence or structural similarity RNA binding ; GO:0003723 | inferred from electronic annotation with InterPro:IPR002343 nucleotide binding ; GO:0000166 | inferred from electronic annotation with InterPro:IPR012677	IPR000504:RNA recognition motif, RNP-1 IPR002343:Paraneoplastic encephalomyelitis antigen IPR012677:Nucleotide-binding, alpha-beta plait
226	5	FBgn0032219	CG4995	CG4995	-	no	-0.06313	-0.44434	-1.09047	transmembrane transport ; GO:0055085 | inferred from electronic annotation with InterPro:IPR001993, InterPro:IPR002067, InterPro:IPR002113	mitochondrial envelope ; GO:0005740 | inferred from sequence or structural similarity mitochondrial inner membrane ; GO:0005743 | inferred from electronic annotation with InterPro:IPR002067, InterPro:IPR002113	transmembrane transporter activity ; GO:0022857 | inferred from sequence or structural similarity transporter activity ; GO:0005215 | inferred from electronic annotation with InterPro:IPR002113 binding ; GO:0005488 | inferred from electronic annotation with InterPro:IPR001993, InterPro:IPR002067	IPR001993:Mitochondrial substrate carrier IPR002067:Mitochondrial carrier protein IPR002113:Adenine nucleotide translocator 1 IPR018108:Mitochondrial substrate/solute carrier
227	5	FBgn0033888	CG18568	CG18568	-	no	-0.0543	-0.45546	-1.03133	-	-	-	-
228	5	FBgn0031388	CG12674	CG12674	-	no	-0.03694	-0.4428	-0.96688	-	-	-	IPR007133:RNA polymerase II-associated, Paf1
229	5	FBgn0032213	CG5390	CG5390	-	no	-0.12102	-0.55445	-0.97175	proteolysis ; GO:0006508 | inferred from electronic annotation with InterPro:IPR001254, InterPro:IPR001314, InterPro:IPR018114	-	serine-type endopeptidase activity ; GO:0004252 | NOT non-traceable author statement serine-type endopeptidase activity ; GO:0004252 | inferred from electronic annotation with InterPro:IPR001254, InterPro:IPR001314, InterPro:IPR018114	IPR001254:Peptidase S1/S6, chymotrypsin/Hap IPR001314:Peptidase S1A, chymotrypsin IPR009003:Serine/cysteine peptidase, trypsin-like IPR018114:Peptidase S1/S6, chymotrypsin/Hap, active site
230	5	FBgn0029823	CG3011	CG3011	-	no	-0.11409	-0.53509	-0.95838	L-serine biosynthetic process ; GO:0006564 | inferred from sequence or structural similarity with UniProtKB:P34897 glycine metabolic process ; GO:0006544 | inferred from electronic annotation with InterPro:IPR001085, InterPro:IPR019798	mitochondrion ; GO:0005739 | inferred from sequence or structural similarity with UniProtKB:P34897	glycine hydroxymethyltransferase activity ; GO:0004372 | inferred from sequence or structural similarity with UniProtKB:P35623 glycine hydroxymethyltransferase activity ; GO:0004372 | inferred from sequence or structural similarity with UniProtKB:P34897 pyridoxal phosphate binding ; GO:0030170 | inferred from electronic annotation with InterPro:IPR015421, InterPro:IPR019798	IPR001085:Serine hydroxymethyltransferase IPR015421:Pyridoxal phosphate-dependent transferase, major region, subdomain 1 IPR015424:Pyridoxal phosphate-dependent transferase, major domain IPR019798:Serine hydroxymethyltransferase, pyridoxal phosphate binding site
231	5	FBgn0037801	CG3999	CG3999	-	no	-0.05697	-0.51578	-0.92942	oxidation reduction ; GO:0055114 | inferred from electronic annotation with InterPro:IPR003437 glycine metabolic process ; GO:0006544 | inferred from electronic annotation with InterPro:IPR003437	glycine cleavage complex ; GO:0005960 | inferred from sequence or structural similarity with SGD_LOCUS:GCV2; SGD:S0004801	glycine dehydrogenase (decarboxylating) activity ; GO:0004375 | inferred from sequence or structural similarity with SGD_LOCUS:GCV2; SGD:S0004801 pyridoxal phosphate binding ; GO:0030170 | inferred from electronic annotation with InterPro:IPR015421 lyase activity ; GO:0016829 | inferred from electronic annotation with InterPro:IPR001597	IPR001597:Aromatic amino acid beta-eliminating lyase/threonine aldolase IPR003437:Glycine cleavage system P-protein IPR015421:Pyridoxal phosphate-dependent transferase, major region, subdomain 1 IPR015424:Pyridoxal phosphate-dependent transferase, major domain IPR020580:Glycine cleavage system P-protein, N-terminal IPR020581:Glycine cleavage system P-protein-like
232	5	FBgn0030524	CG10993	CG10993	-	no	0.014564	-0.59064	-1.02831	-	-	nucleic acid binding ; GO:0003676 | inferred from electronic annotation with InterPro:IPR000504 nucleotide binding ; GO:0000166 | inferred from electronic annotation with InterPro:IPR012677	IPR012677:Nucleotide-binding, alpha-beta plait IPR000504:RNA recognition motif, RNP-1
233	5	FBgn0031859	CG17377	CG17377	-	no	-0.22137	-0.51686	-1.01354	-	-	-	-
234	5	FBgn0029118	CG10622	Sucb	Sucb	no	-0.22527	-0.45915	-0.92804	tricarboxylic acid cycle ; GO:0006099 | inferred from sequence or structural similarity with UniProtKB:Q96I99	lipid particle ; GO:0005811 | inferred from direct assay succinate-CoA ligase complex (GDP-forming) ; GO:0045244 | inferred from sequence or structural similarity with EMBL:AF058956 succinate-CoA ligase complex (GDP-forming) ; GO:0045244 | inferred from sequence or structural similarity with UniProtKB:Q96I99	succinate-CoA ligase (GDP-forming) activity ; GO:0004776 | non-traceable author statement succinate-CoA ligase (GDP-forming) activity ; GO:0004776 | inferred from sequence or structural similarity with EMBL:AF058956 succinate-CoA ligase (GDP-forming) activity ; GO:0004776 | inferred from sequence or structural similarity with UniProtKB:Q96I99 ATP binding ; GO:0005524 | inferred from electronic an…	IPR005809:Succinyl-CoA synthetase, beta subunit IPR005811:ATP-citrate lyase/succinyl-CoA ligase IPR013650:ATP-grasp fold, succinyl-CoA synthetase-type IPR013815:ATP-grasp fold, subdomain 1 IPR013816:ATP-grasp fold, subdomain 2 IPR016102:Succinyl-CoA synthetase-like IPR017866:Succinyl-CoA synthetase, beta subunit, conserved site
235	5	FBgn0034435	CG9975	CG9975	-	no	-0.18565	-0.43338	-0.87855	-	-	-	-
236	5	FBgn0035143	CG12169	Ppm1	Ppm1	no	0.100808	-0.37186	-0.92542	protein amino acid dephosphorylation ; GO:0006470 | non-traceable author statement protein amino acid dephosphorylation ; GO:0006470 | inferred from electronic annotation with InterPro:IPR000222	protein serine/threonine phosphatase complex ; GO:0008287 | inferred from electronic annotation with InterPro:IPR000222	protein serine/threonine phosphatase activity ; GO:0004722 | non-traceable author statement protein serine/threonine phosphatase activity ; GO:0004722 | inferred from electronic annotation with InterPro:IPR000222	IPR000222:Protein phosphatase 2C, manganese/magnesium aspartate binding site IPR001932:Protein phosphatase 2C-related IPR015655:Protein phosphatase 2C IPR014045:Protein phosphatase 2C, N-terminal
237	5	FBgn0030215	CG15296	CG15296	-	no	0.061934	-0.38689	-0.86195	-	-	-	-
238	5	FBgn0031117	CG1702	CG1702	-	no	0.025132	-0.46698	-0.91816	-	-	glutathione transferase activity ; GO:0004364 | inferred from sequence or structural similarity with EMBL:BC012254; protein_id:AAH12254	IPR004045:Glutathione S-transferase, N-terminal IPR004046:Glutathione S-transferase, C-terminal IPR010987:Glutathione S-transferase, C-terminal-like IPR012335:Thioredoxin fold IPR012336:Thioredoxin-like fold IPR017933:Glutathione S-transferase/chloride channel, C-terminal
239	5	FBgn0000615	CG8994	exu	exuperantia	no	-0.0366	-0.39449	-0.87946	embryonic development via the syncytial blastoderm ; GO:0001700 | inferred from mutant phenotype bicoid mRNA localization ; GO:0045450 | traceable author statement bicoid mRNA localization ; GO:0045450 | inferred from mutant phenotype bicoid mRNA localization ; GO:0045450 | inferred from expression pattern spermatogenesis ; GO:0007283 | traceable author statement ovarian nurse cell to oocyte tran…	cytoplasm ; GO:0005737 | inferred from direct assay cytoplasm ; GO:0005737 | traceable author statement	-	IPR019825:Legume lectin, beta chain, Mn/Ca-binding site
240	5	FBgn0038115	CG7966	CG7966	-	no	0.089662	-0.43006	-0.77802	-	-	selenium binding ; GO:0008430 | inferred from sequence or structural similarity with MGD:Selenbp1; MGI:MGI:96825	IPR008826:Selenium-binding protein IPR011048:Cytochrome cd1-nitrite reductase-like, C-terminal haem d1
241	5	FBgn0030102	CG12119	CG12119	-	no	0.194491	-0.53237	-0.91725	-	nucleus ; GO:0005634 | inferred from direct assay cytoplasm ; GO:0005737 | inferred from direct assay	transcription repressor activity ; GO:0016564 | inferred from direct assay	IPR001214:SET domain
242	5	FBgn0039102	CG16705	SPE	Spatzle-Processing Enzyme	no	0.105946	-0.54782	-0.91259	proteolysis ; GO:0006508 | non-traceable author statement innate immune response ; GO:0045087 | inferred from mutant phenotype defense response to Gram-positive bacterium ; GO:0050830 | inferred from mutant phenotype defense response to Gram-negative bacterium ; GO:0050829 | inferred from mutant phenotype defense response to fungus ; GO:0050832 | inferred from mutant phenotype Toll signaling path…	-	serine-type endopeptidase activity ; GO:0004252 | inferred from sequence or structural similarity with EMBL:AB013088; protein_id:BAA34642 serine-type endopeptidase activity ; GO:0004252 | non-traceable author statement	IPR001254:Peptidase S1/S6, chymotrypsin/Hap IPR001314:Peptidase S1A, chymotrypsin IPR009003:Serine/cysteine peptidase, trypsin-like IPR018114:Peptidase S1/S6, chymotrypsin/Hap, active site
243	5	FBgn0024293	CG1865	Spn43Ab	Serine protease inhibitor 43Ab	no	0.070651	-0.59368	-0.74662	-	-	serine-type endopeptidase inhibitor activity ; GO:0004867 | inferred from sequence or structural similarity with UniProtKB:Q60854	IPR000215:Protease inhibitor I4, serpin
244	5	FBgn0033512	CG12902	CG12902	-	no	-0.16467	-0.36792	-0.88625	-	-	-	-
245	5	FBgn0030356	CR32661	CR32661	-	no	-0.10829	-0.35831	-0.83844	-	-	-	-
246	5	FBgn0038299	CG6687	Spn88Eb	-	no	-0.14359	-0.40076	-0.77353	-	-	serine-type endopeptidase inhibitor activity ; GO:0004867 | inferred from sequence or structural similarity with UniProtKB:Q60854	IPR000215:Protease inhibitor I4, serpin
247	5	FBgn0038742	CG4703	Arc42	Arc42	no	-0.21707	-0.30023	-0.7918	transcription initiation from RNA polymerase II promoter ; GO:0006367 | inferred from sequence or structural similarity dendrite morphogenesis ; GO:0048813 | inferred from mutant phenotype oxidation reduction ; GO:0055114 | inferred from electronic annotation with InterPro:IPR006089, InterPro:IPR006090, InterPro:IPR006091, InterPro:IPR006092, InterPro:IPR009075, InterPro:IPR009100, InterPro:IPR01…	mediator complex ; GO:0016592 | inferred from sequence or structural similarity	RNA polymerase II transcription mediator activity ; GO:0016455 | inferred from sequence or structural similarity acyl-CoA dehydrogenase activity ; GO:0003995 | inferred from sequence or structural similarity with UniProtKB:P16219 FAD binding ; GO:0050660 | inferred from electronic annotation with InterPro:IPR013786	IPR006089:Acyl-CoA dehydrogenase, conserved site IPR006090:Acyl-CoA oxidase/dehydrogenase, type 1 IPR006091:Acyl-CoA oxidase/dehydrogenase, central domain IPR006092:Acyl-CoA dehydrogenase, N-terminal IPR009075:Acyl-CoA dehydrogenase/oxidase C-terminal IPR009100:Acyl-CoA dehydrogenase/oxidase IPR013764:Acyl-CoA oxidase/dehydrogenase, type1/2, C-terminal IPR013786:Acyl-CoA dehydrogenase/oxidase, N-…
248	5	FBgn0030313	CG11697	CG11697	-	no	-0.24474	-0.36639	-0.78907	-	-	-	IPR004345:TB2/DP1/HVA22 related protein
249	5	FBgn0031264	CG11835	CG11835	-	no	-0.1531	-0.5893	-0.8759	regulation of transcription, DNA-dependent ; GO:0006355 | inferred from sequence or structural similarity with HGNC_gene:BTF3; HGNC:1125; OMIM:602542	nucleus ; GO:0005634 | inferred from sequence or structural similarity with HGNC_gene:BTF3; HGNC:1125; OMIM:602542	transcription factor activity ; GO:0003700 | inferred from sequence or structural similarity with HGNC_gene:BTF3; HGNC:1125; OMIM:602542	IPR002715:Nascent polypeptide-associated complex NAC
250	5	FBgn0028543	CG31839	nimB2	nimrod B2	no	-0.16365	-0.55437	-0.86423	mesoderm development ; GO:0007498 | inferred from expression pattern	extracellular region ; GO:0005576 | inferred from sequence or structural similarity with HGNC_gene:TNXB; HGNC:11976; OMIM:600985	-	IPR003341:Cysteine rich repeat, tripleX IPR006210:EGF-like IPR009030:Growth factor, receptor
251	5	FBgn0032820	CG31692	fbp	fructose-1,6-bisphosphatase	no	-0.11878	-0.56736	-0.80366	carbohydrate metabolic process ; GO:0005975 | inferred from electronic annotation with InterPro:IPR000146, InterPro:IPR020548	-	fructose 1,6-bisphosphate 1-phosphatase activity ; GO:0042132 | non-traceable author statement fructose 1,6-bisphosphate 1-phosphatase activity ; GO:0042132 | inferred from sequence or structural similarity with UniProtKB:P00637	IPR000146:Fructose-1,6-bisphosphatase IPR020548:Fructose-1,6-bisphosphatase, active site
252	5	FBgn0053108	CG33108	CG33108	-	yes	-0.04825	-0.55648	-0.75062	biological_process ; GO:0008150 | no biological data available	cellular_component ; GO:0005575 | no biological data available	molecular_function ; GO:0003674 | no biological data available	-
253	5	FBgn0031613	CG15636	HP6	Heterochromatin protein 6	no	-0.08546	-0.48579	-0.69398	female meiosis ; GO:0007143 | inferred from mutant phenotype telomere capping ; GO:0016233 | inferred from mutant phenotype chromatin assembly or disassembly ; GO:0006333 | inferred from electronic annotation with InterPro:IPR000953	nucleus ; GO:0005634 | inferred from sequence or structural similarity with EMBL:AB005617; protein_id:BAA33400 telomeric heterochromatin ; GO:0031933 | inferred from expression pattern nucleus ; GO:0005634 | inferred from direct assay polytene chromosome chromocenter ; GO:0005701 | inferred from direct assay polytene chromosome, telomeric region ; GO:0035012 | inferred from direct assay nucleolus…	DNA binding ; GO:0003677 | inferred from sequence or structural similarity with EMBL:AB005617; protein_id:BAA33400 chromatin binding ; GO:0003682 | inferred from electronic annotation with InterPro:IPR000953	IPR000953:Chromo domain IPR008251:Chromo shadow IPR018125:Chromo shadow, subgroup IPR016197:Chromo domain-like
254	5	FBgn0031538	CG3246	CG3246	-	no	-0.17506	-0.53507	-0.7371	-	-	-	IPR013053:Hormone binding IPR004272:Odorant binding protein
255	5	FBgn0028945	CG7631	CG7631	-	no	-0.98136	-0.98764	-1.29357	proteolysis ; GO:0006508 | inferred from electronic annotation with InterPro:IPR001506, InterPro:IPR006026	-	metalloendopeptidase activity ; GO:0004222 | inferred from sequence or structural similarity with UniProtKB:P55112	IPR001506:Peptidase M12A, astacin IPR006026:Peptidase, metallopeptidases
256	5	FBgn0032161	CG4594	CG4594	-	no	-0.8143	-0.98366	-1.14517	metabolic process ; GO:0008152 | inferred from electronic annotation with InterPro:IPR001753	mitochondrion ; GO:0005739 | inferred from sequence or structural similarity with UniProtKB:P23965	dodecenoyl-CoA delta-isomerase activity ; GO:0004165 | inferred from sequence or structural similarity with UniProtKB:P23965	IPR001753:Crotonase, core
257	5	FBgn0012036	CG3752	Aldh	Aldehyde dehydrogenase	no	-0.86985	-1.12454	-0.94711	pyruvate metabolic process ; GO:0006090 | inferred from sequence or structural similarity with UniProtKB:P05091 response to ethanol ; GO:0045471 | inferred from mutant phenotype oxidation reduction ; GO:0055114 | inferred from electronic annotation with InterPro:IPR015590, InterPro:IPR016160, InterPro:IPR016161, InterPro:IPR016162	cytoplasm ; GO:0005737 | inferred from direct assay mitochondrion ; GO:0005739 | inferred from direct assay mitochondrion ; GO:0005739 | inferred from sequence or structural similarity with UniProtKB:P11884 mitochondrial matrix ; GO:0005759 | inferred from sequence or structural similarity with UniProtKB:P05091 lipid particle ; GO:0005811 | inferred from direct assay	aldehyde dehydrogenase (NAD) activity ; GO:0004029 | inferred from direct assay aldehyde dehydrogenase (NAD) activity ; GO:0004029 | inferred from sequence or structural similarity with UniProtKB:P11884 aldehyde dehydrogenase (NAD) activity ; GO:0004029 | inferred from sequence or structural similarity with UniProtKB:P05091	IPR015590:Aldehyde dehydrogenase IPR016160:Aldehyde dehydrogenase, conserved site IPR016161:Aldehyde/histidinol dehydrogenase IPR016162:Aldehyde dehydrogenase, N-terminal
258	5	FBgn0031910	CG15818	CG15818	-	no	-0.79859	-0.99954	-0.88769	-	-	binding ; GO:0005488 | inferred from electronic annotation with InterPro:IPR001304, InterPro:IPR016186, InterPro:IPR016187	IPR001304:C-type lectin IPR016186:C-type lectin-like IPR016187:C-type lectin fold
259	5	FBgn0034441	CG10081	CG10081	-	no	-0.94691	-1.17343	-0.74406	proteolysis ; GO:0006508 | inferred from electronic annotation with InterPro:IPR007484	-	peptidase activity ; GO:0008233 | inferred from electronic annotation with InterPro:IPR007484	IPR007484:Peptidase M28
260	5	FBgn0040091	CG4414	Ugt58Fa	Ugt58Fa	no	-0.66383	-0.90746	-0.65647	metabolic process ; GO:0008152 | inferred from electronic annotation with InterPro:IPR002213	-	glucuronosyltransferase activity ; GO:0015020 | inferred from sequence or structural similarity glucuronosyltransferase activity ; GO:0015020 | inferred from sequence or structural similarity with MGD:Ugt1a1; MGI:MGI:98898	IPR002213:UDP-glucuronosyl/UDP-glucosyltransferase
261	5	FBgn0033395	CG1944	Cyp4p2	Cyp4p2	no	-1.0394	-0.88314	-0.57801	oxidation reduction ; GO:0055114 | inferred from electronic annotation with InterPro:IPR002401	microsome ; GO:0005792 | non-traceable author statement membrane ; GO:0016020 | non-traceable author statement	electron carrier activity ; GO:0009055 | non-traceable author statement electron carrier activity ; GO:0009055 | inferred from sequence or structural similarity electron carrier activity ; GO:0009055 | inferred from electronic annotation with InterPro:IPR001128 heme binding ; GO:0020037 | inferred from electronic annotation with InterPro:IPR001128, InterPro:IPR002401 monooxygenase activity ; GO:0…	IPR001128:Cytochrome P450 IPR002401:Cytochrome P450, E-class, group I IPR017972:Cytochrome P450, conserved site IPR017973:Cytochrome P450, C-terminal
262	5	FBgn0034140	CG8317	CG8317	-	no	-0.38163	-0.82258	-1.19402	-	-	-	-
263	5	FBgn0013307	CG8721	Odc1	Ornithine decarboxylase 1	no	-0.21297	-0.83294	-1.17054	polyamine biosynthetic process ; GO:0006596 | non-traceable author statement polyamine biosynthetic process ; GO:0006596 | inferred from electronic annotation with InterPro:IPR002433	-	ornithine decarboxylase activity ; GO:0004586 | inferred from sequence or structural similarity with UniProtKB:P27119 AND inferred from sequence or structural similarity with UniProt:Q9I8S4 ornithine decarboxylase activity ; GO:0004586 | inferred from sequence or structural similarity	IPR000183:Orn/DAP/Arg decarboxylase 2 IPR002433:Ornithine decarboxylase IPR009006:Alanine racemase/group IV decarboxylase, C-terminal
264	5	FBgn0010551	CG15081	l(2)03709	lethal (2) 03709	yes	-0.38528	-0.94743	-1.07171	-	lipid particle ; GO:0005811 | inferred from direct assay membrane ; GO:0016020 | inferred from electronic annotation with InterPro:IPR000163	-	IPR000163:Prohibitin IPR001107:Band 7 protein
265	5	FBgn0031412	CG16995	CG16995	-	no	-0.32891	-0.94491	-0.94618	-	extracellular region ; GO:0005576 | inferred from electronic annotation with InterPro:IPR001283, InterPro:IPR018244	-	IPR001283:Allergen V5/Tpx-1 related IPR018244:Allergen V5/Tpx-1 related, conserved site IPR014044:SCP-like extracellular
266	5	FBgn0034837	CG9871	RpL22-like	Ribosomal protein L22-like	no	-0.59911	-0.87944	-1.18611	translation ; GO:0006412 | inferred from sequence or structural similarity with HGNC_gene:RPL22; HGNC:10315; OMIM:180474	cytosolic large ribosomal subunit ; GO:0022625 | inferred from sequence or structural similarity with HGNC_gene:RPL22; HGNC:10315; OMIM:180474	structural constituent of ribosome ; GO:0003735 | inferred from sequence or structural similarity with HGNC_gene:RPL22; HGNC:10315; OMIM:180474	IPR002671:Ribosomal protein L22e
267	5	FBgn0040477	CG13329	cid	centromere identifier	no	-0.54367	-0.88731	-1.02181	mitotic metaphase plate congression ; GO:0007080 | inferred from mutant phenotype chromosome segregation ; GO:0007059 | inferred from mutant phenotype chromatin assembly or disassembly ; GO:0006333 | inferred from sequence or structural similarity with UniProtKB:P16105 kinetochore organization ; GO:0051383 | inferred from direct assay mitotic spindle organization ; GO:0007052 | inferred from muta…	chromosome, centromeric region ; GO:0000775 | non-traceable author statement inner kinetochore of condensed nuclear chromosome ; GO:0000941 | inferred from direct assay condensed nuclear chromosome, centromeric region ; GO:0000780 | inferred from direct assay kinetochore ; GO:0000776 | inferred from direct assay nuclear nucleosome ; GO:0000788 | inferred from physical interaction with His2A, His2…	DNA binding ; GO:0003677 | traceable author statement microtubule motor activity ; GO:0003777 | inferred from direct assay DNA binding ; GO:0003677 | inferred from electronic annotation with InterPro:IPR000164, InterPro:IPR007125, InterPro:IPR009072	IPR000164:Histone H3 IPR007125:Histone core IPR009072:Histone-fold
268	5	FBgn0031373	CG15358	CG15358	-	no	-0.41959	-0.63178	-1.09897	-	-	binding ; GO:0005488 | inferred from electronic annotation with InterPro:IPR001304, InterPro:IPR016186, InterPro:IPR016187	IPR001304:C-type lectin IPR016186:C-type lectin-like IPR016187:C-type lectin fold
269	5	FBgn0032715	CG17597	CG17597	-	no	-0.58689	-0.69392	-0.97769	metabolic process ; GO:0008152 | inferred from electronic annotation with InterPro:IPR002155, InterPro:IPR016038, InterPro:IPR016039, InterPro:IPR020613, InterPro:IPR020615, InterPro:IPR020617	-	acetyl-CoA C-acyltransferase activity ; GO:0003988 | inferred from sequence or structural similarity with EMBL:D86473; protein_id:BAA20377 sterol carrier protein X-related thiolase activity ; GO:0004770 | inferred from sequence or structural similarity with MGD:Scp2; MGI:MGI:98254	IPR002155:Thiolase IPR016038:Thiolase-like, subgroup IPR016039:Thiolase-like IPR020613:Thiolase, conserved site IPR020615:Thiolase, acyl-enzyme intermediate active site IPR020617:Thiolase, C-terminal
270	5	FBgn0024227	CG6620	ial	IplI-aurora-like kinase	no	-0.38042	-0.5884	-0.97936	protein amino acid phosphorylation ; GO:0006468 | non-traceable author statement cytokinesis ; GO:0000910 | inferred from mutant phenotype chromatin organization ; GO:0006325 | inferred from mutant phenotype histone phosphorylation ; GO:0016572 | inferred from mutant phenotype mitotic chromosome condensation ; GO:0007076 | inferred from mutant phenotype mitotic sister chromatid segregation ; GO:0…	chromosome, centromeric region ; GO:0000775 | inferred from direct assay midbody ; GO:0030496 | inferred from direct assay spindle ; GO:0005819 | inferred from direct assay kinetochore ; GO:0000776 | traceable author statement spindle ; GO:0005819 | traceable author statement spindle midzone ; GO:0051233 | inferred from direct assay	protein serine/threonine kinase activity ; GO:0004674 | inferred from sequence or structural similarity protein serine/threonine kinase activity ; GO:0004674 | inferred from sequence or structural similarity with EMBL:U80932 protein kinase activity ; GO:0004672 | non-traceable author statement ATP binding ; GO:0005524 | inferred from electronic annotation with InterPro:IPR000719, InterPro:IPR0022…	IPR000719:Protein kinase, catalytic domain IPR002290:Serine/threonine-protein kinase domain IPR008271:Serine/threonine-protein kinase, active site IPR011009:Protein kinase-like domain IPR017441:Protein kinase, ATP binding site IPR017442:Serine/threonine-protein kinase-like domain IPR020636:Calcium/calmodulin-dependent protein kinase-like IPR020663:Spindle assembly checkpoint kinase
271	5	FBgn0034999	CG3394	CG3394	-	no	-0.33915	-0.54528	-0.95554	metabolic process ; GO:0008152 | inferred from electronic annotation with InterPro:IPR000873	-	long-chain fatty acid transporter activity ; GO:0005324 | inferred from sequence or structural similarity with UniProtKB:P97849 catalytic activity ; GO:0003824 | inferred from electronic annotation with InterPro:IPR000873	IPR000873:AMP-dependent synthetase/ligase IPR020845:AMP-binding, conserved site
272	5	FBgn0037386	CG1208	CG1208	-	no	-0.42488	-0.68516	-0.89393	transmembrane transport ; GO:0055085 | inferred from electronic annotation with InterPro:IPR003663, InterPro:IPR005828, InterPro:IPR005829	integral to membrane ; GO:0016021 | inferred from electronic annotation with InterPro:IPR005828	glucose transmembrane transporter activity ; GO:0005355 | inferred from sequence or structural similarity with MGD:Slc2a3; MGI:MGI:95757	IPR003663:Sugar/inositol transporter IPR005828:General substrate transporter IPR005829:Sugar transporter, conserved site IPR016196:Major facilitator superfamily, general substrate transporter
273	5	FBgn0028563	CG8714	sut1	sugar transporter 1	no	-0.26382	-0.66338	-0.88341	transmembrane transport ; GO:0055085 | inferred from electronic annotation with InterPro:IPR003663, InterPro:IPR005828, InterPro:IPR005829	integral to membrane ; GO:0016021 | inferred from electronic annotation with InterPro:IPR005828	sugar:hydrogen symporter activity ; GO:0005351 | non-traceable author statement glucose transmembrane transporter activity ; GO:0005355 | inferred from sequence or structural similarity with MGD:Slc2a1; MGI:MGI:95755	IPR003663:Sugar/inositol transporter IPR005828:General substrate transporter IPR005829:Sugar transporter, conserved site IPR016196:Major facilitator superfamily, general substrate transporter
274	5	FBgn0037513	CG3027	pyd3	pyd3	no	-0.37028	-0.46	-0.74621	pyrimidine base catabolic process ; GO:0006208 | inferred by curator from GO:0003837 'de novo' pyrimidine base biosynthetic process ; GO:0006207 | inferred from genetic interaction with r	-	beta-ureidopropionase activity ; GO:0003837 | non-traceable author statement beta-ureidopropionase activity ; GO:0003837 | inferred from sequence or structural similarity with UniProtKB:Q03248 beta-ureidopropionase activity ; GO:0003837 | inferred from direct assay	IPR003010:Nitrilase/cyanide hydratase and apolipoprotein N-acyltransferase
275	5	FBgn0035630	CG10576	CG10576	-	no	-0.40342	-0.5012	-0.687	cellular process ; GO:0009987 | inferred from electronic annotation with InterPro:IPR000994	-	aminopeptidase activity ; GO:0004177 | inferred from sequence or structural similarity with SGD_LOCUS:MAP2; SGD:S000000187	IPR000994:Peptidase M24, structural domain IPR004545:Proliferation-associated protein 1
276	5	FBgn0033679	CG8888	CG8888	-	no	-0.41843	-0.47348	-0.67184	metabolic process ; GO:0008152 | inferred from electronic annotation with InterPro:IPR002198, InterPro:IPR016040	-	oxidoreductase activity, acting on CH-OH group of donors ; GO:0016614 | inferred from sequence or structural similarity with EMBL:AF030513 binding ; GO:0005488 | inferred from electronic annotation with InterPro:IPR016040	IPR002198:Short-chain dehydrogenase/reductase SDR IPR016040:NAD(P)-binding domain
277	5	FBgn0032244	CG5313	RfC3	Replication factor C subunit 3	no	-0.34129	-0.5029	-0.65274	DNA replication ; GO:0006260 | inferred from sequence or structural similarity DNA replication ; GO:0006260 | inferred from sequence or structural similarity with SGD_LOCUS:RFC3; SGD:S0005234	DNA replication factor C complex ; GO:0005663 | inferred from sequence or structural similarity DNA replication factor C complex ; GO:0005663 | inferred from sequence or structural similarity with SGD_LOCUS:RFC3; SGD:S0005234	DNA binding ; GO:0003677 | inferred from sequence or structural similarity DNA binding ; GO:0003677 | inferred from sequence or structural similarity with SGD_LOCUS:RFC3; SGD:S0005234 ATP binding ; GO:0005524 | inferred from electronic annotation with InterPro:IPR003959, InterPro:IPR013748 DNA clamp loader activity ; GO:0003689 | inferred from electronic annotation with InterPro:IPR013748	IPR003593:ATPase, AAA+ type, core IPR003959:ATPase, AAA-type, core IPR008921:DNA polymerase III, clamp loader complex, gamma/delta/delta subunit, C-terminal IPR013748:Replication factor C
278	5	FBgn0053138	CG33138	CG33138	-	no	-0.31988	-0.57963	-0.65057	carbohydrate metabolic process ; GO:0005975 | inferred from electronic annotation with InterPro:IPR004193, InterPro:IPR006047, InterPro:IPR006048, InterPro:IPR013780, InterPro:IPR013781	-	1,4-alpha-glucan branching enzyme activity ; GO:0003844 | inferred from sequence or structural similarity with UniProtKB:Q04446 cation binding ; GO:0043169 | inferred from electronic annotation with InterPro:IPR006047, InterPro:IPR006048, InterPro:IPR013780, InterPro:IPR013781 hydrolase activity, hydrolyzing O-glycosyl compounds ; GO:0004553 | inferred from electronic annotation with InterPro:IPR…	IPR004193:Glycoside hydrolase, family 13, N-terminal IPR006047:Glycosyl hydrolase, family 13, catalytic domain IPR006048:Alpha-amylase, C-terminal all beta IPR013780:Glycosyl hydrolase, family 13, all-beta IPR013781:Glycoside hydrolase, subgroup, catalytic core IPR013783:Immunoglobulin-like fold IPR014756:Immunoglobulin E-set IPR017853:Glycoside hydrolase, catalytic core
279	5	FBgn0010287	CG7562	Trf	TBP-related factor	no	-0.49346	-0.57714	-0.58306	transcription initiation from RNA polymerase II promoter ; GO:0006367 | inferred from sequence or structural similarity with UniProtKB:P27633 transcription initiation from RNA polymerase II promoter ; GO:0006367 | inferred from direct assay transcription initiation from RNA polymerase III promoter ; GO:0006384 | inferred from expression pattern positive regulation of transcription from RNA polyme…	transcription factor TFIID complex ; GO:0005669 | inferred from sequence or structural similarity with UniProtKB:P27633 transcription factor TFIID complex ; GO:0005669 | NOT inferred from direct assay polytene chromosome ; GO:0005700 | inferred from direct assay transcription factor complex ; GO:0005667 | inferred from physical interaction with Brf transcription factor TFIID complex ; GO:0005669 …	general RNA polymerase II transcription factor activity ; GO:0016251 | inferred from sequence or structural similarity with UniProtKB:P27633 DNA binding ; GO:0003677 | inferred from direct assay specific RNA polymerase II transcription factor activity ; GO:0003704 | inferred from expression pattern transcription factor binding ; GO:0008134 | inferred from physical interaction with TfIIB RNA polym…	IPR000814:TATA-box binding IPR012294:Transcription factor TFIID, C-terminal/DNA glycosylase, N-terminal IPR012295:Beta2-adaptin/TATA-box binding, C-terminal
280	5	FBgn0011016	CG5474	SsRbeta	Signal sequence receptor beta	no	-0.56271	-0.29882	-0.92679	protein retention in ER lumen ; GO:0006621 | inferred from sequence or structural similarity	lipid particle ; GO:0005811 | inferred from direct assay signal recognition particle, endoplasmic reticulum targeting ; GO:0005786 | inferred from sequence or structural similarity signal recognition particle, endoplasmic reticulum targeting ; GO:0005786 | inferred from sequence or structural similarity with NCBI_gi:4507239 integral to membrane ; GO:0016021 | inferred from electronic annotation w…	signal sequence binding ; GO:0005048 | inferred from sequence or structural similarity signal sequence binding ; GO:0005048 | inferred from sequence or structural similarity with NCBI_gi:4507239	IPR008856:Translocon-associated beta
281	5	FBgn0034629	CG9709	Acox57D-d	acyl-Coenzyme A oxidase at 57D distal	no	-0.41666	-0.45178	-0.83403	oxidation reduction ; GO:0055114 | inferred from electronic annotation with InterPro:IPR002655, InterPro:IPR006091, InterPro:IPR009075, InterPro:IPR009100, InterPro:IPR012258, InterPro:IPR013764, InterPro:IPR013786 fatty acid beta-oxidation ; GO:0006635 | inferred from electronic annotation with InterPro:IPR002655	peroxisome ; GO:0005777 | inferred from sequence or structural similarity with UniProtKB:P07872	acyl-CoA oxidase activity ; GO:0003997 | inferred from sequence or structural similarity palmitoyl-CoA oxidase activity ; GO:0016401 | inferred from sequence or structural similarity with UniProtKB:P07872 acyl-CoA dehydrogenase activity ; GO:0003995 | inferred from electronic annotation with InterPro:IPR006091 FAD binding ; GO:0050660 | inferred from electronic annotation with InterPro:IPR012258,…	IPR002655:Acyl-CoA oxidase, C-terminal IPR006091:Acyl-CoA oxidase/dehydrogenase, central domain IPR009075:Acyl-CoA dehydrogenase/oxidase C-terminal IPR009100:Acyl-CoA dehydrogenase/oxidase IPR012258:Acyl-CoA oxidase IPR013764:Acyl-CoA oxidase/dehydrogenase, type1/2, C-terminal IPR013786:Acyl-CoA dehydrogenase/oxidase, N-terminal
282	6	FBgn0035640	CG17498	mad2	mad2	no	-0.10824	-0.2472	-0.7344	mitotic cell cycle checkpoint ; GO:0007093 | inferred from mutant phenotype cell cycle ; GO:0007049 | inferred from mutant phenotype mitotic cell cycle spindle assembly checkpoint ; GO:0007094 | inferred from direct assay mitotic cell cycle spindle assembly checkpoint ; GO:0007094 | inferred from sequence or structural similarity with SGD_LOCUS:MAD2; SGD:S0003567 mitotic cell cycle spindle assemb…	cytoplasm ; GO:0005737 | inferred from direct assay kinetochore ; GO:0000776 | inferred from direct assay kinetochore microtubule ; GO:0005828 | inferred from direct assay nuclear envelope ; GO:0005635 | inferred from direct assay nucleus ; GO:0005634 | inferred from sequence or structural similarity with SGD_LOCUS:MAD2; SGD:S0003567 spindle ; GO:0005819 | inferred from direct assay	-	IPR003511:DNA-binding HORMA
283	6	FBgn0035169	CG13890	CG13890	-	no	-0.08144	-0.28566	-0.70159	metabolic process ; GO:0008152 | inferred from electronic annotation with InterPro:IPR001753	lipid particle ; GO:0005811 | inferred from direct assay	dodecenoyl-CoA delta-isomerase activity ; GO:0004165 | inferred from sequence or structural similarity with EMBL:AF153613; protein_id:AAD34174.1	IPR001753:Crotonase, core
284	6	FBgn0033364	CG13747	CG13747	-	no	-0.13686	-0.17217	-0.71659	-	-	-	-
285	6	FBgn0038449	CG17562	CG17562	-	no	-0.07587	-0.17849	-0.66656	metabolic process ; GO:0008152 | inferred from electronic annotation with InterPro:IPR016040	-	catalytic activity ; GO:0003824 | inferred from electronic annotation with InterPro:IPR016040 binding ; GO:0005488 | inferred from electronic annotation with InterPro:IPR016040	IPR004262:Male sterility IPR013120:Male sterility, NAD-binding IPR016040:NAD(P)-binding domain
286	6	FBgn0040493	CG7340	granny-smith	granny smith	no	-0.12733	-0.12357	-0.64572	proteolysis ; GO:0006508 | inferred from electronic annotation with InterPro:IPR000819	cytoplasm ; GO:0005737 | inferred from sequence or structural similarity intracellular ; GO:0005622 | inferred from electronic annotation with InterPro:IPR000819	aminopeptidase activity ; GO:0004177 | inferred from sequence or structural similarity aminopeptidase activity ; GO:0004177 | inferred from sequence or structural similarity with EMBL:AF061738; protein_id:AAD17527	IPR000819:Peptidase M17, leucyl aminopeptidase, C-terminal
287	6	FBgn0038892	CG15498	CG15498	-	no	-0.15846	-0.15775	-0.61982	-	-	-	-
288	6	FBgn0062517	CG16984	CG16984	-	no	-0.15284	-0.1521	-0.61353	-	-	-	-
289	6	FBgn0038373	CG4546	CG4546	-	no	-0.06485	-0.15181	-0.61623	-	-	arginine kinase activity ; GO:0004054 | inferred from sequence or structural similarity with UniProtKB:P91798	IPR000749:ATP:guanido phosphotransferase IPR014746:Glutamine synthetase/guanido kinase, catalytic domain
290	6	FBgn0069354	CG17137	Porin2	Porin2	no	-0.03058	-0.16853	-0.588	mitochondrial transport ; GO:0006839 | inferred from sequence or structural similarity with UniProtKB:P21796 ion transport ; GO:0006811 | inferred from direct assay transmembrane transport ; GO:0055085 | inferred from electronic annotation with InterPro:IPR001925 anion transport ; GO:0006820 | inferred from electronic annotation with InterPro:IPR001925	mitochondrial outer membrane ; GO:0005741 | inferred from sequence or structural similarity with UniProtKB:P21796 mitochondrion ; GO:0005739 | inferred from sequence or structural similarity with UniProtKB:P21796 mitochondrion ; GO:0005739 | inferred from direct assay	cation channel activity ; GO:0005261 | inferred from direct assay porin activity ; GO:0015288 | inferred from direct assay voltage-gated anion channel activity ; GO:0008308 | inferred from sequence or structural similarity with EMBL:U30840 voltage-gated anion channel activity ; GO:0008308 | inferred from sequence or structural similarity with UniProtKB:P21796 voltage-gated anion channel activity …	IPR001925:Porin, eukaryotic type
291	6	FBgn0031489	CG17224	CG17224	-	no	-0.07079	-0.2041	-0.60167	nucleoside metabolic process ; GO:0009116 | inferred from electronic annotation with InterPro:IPR000845 nucleotide catabolic process ; GO:0009166 | inferred from electronic annotation with InterPro:IPR010059	cytoplasm ; GO:0005737 | inferred from electronic annotation with InterPro:IPR010059	uridine phosphorylase activity ; GO:0004850 | inferred from sequence or structural similarity with NCBI_NP:853628	IPR000845:Nucleoside phosphorylase IPR010059:Uridine phosphorylase, eukaryotic IPR018017:Nucleoside phosphorylase, family 1
292	6	FBgn0033466	CG12130	CG12130	-	no	-0.06683	-0.15431	-0.53911	oxidation reduction ; GO:0055114 | inferred from electronic annotation with InterPro:IPR000720 peptide metabolic process ; GO:0006518 | inferred from electronic annotation with InterPro:IPR000720	cell soma ; GO:0043025 | inferred from direct assay membrane ; GO:0016020 | inferred from electronic annotation with InterPro:IPR000720	peptidylglycine monooxygenase activity ; GO:0004504 | inferred from sequence or structural similarity with MGD:Pam; MGI:MGI:97475 peptidylamidoglycolate lyase activity ; GO:0004598 | inferred from direct assay copper ion binding ; GO:0005507 | inferred from electronic annotation with InterPro:IPR000720	IPR000720:Peptidyl-glycine alpha-amidating monooxygenase IPR001258:NHL repeat IPR013017:NHL repeat, subgroup IPR011042:Six-bladed beta-propeller, TolB-like
293	6	FBgn0052718	CG32718	CG32718	-	no	-0.09055	-0.10411	-0.60308	biological_process ; GO:0008150 | no biological data available	cellular_component ; GO:0005575 | no biological data available	molecular_function ; GO:0003674 | no biological data available	-
294	6	FBgn0039071	CG4434	CG4434	-	no	-0.00646	-0.12854	-0.59792	glutamate catabolic process to 2-oxoglutarate ; GO:0019551 | inferred from sequence or structural similarity with UniProtKB:P00367 AND inferred from sequence or structural similarity with UniProt:P49448 oxidation reduction ; GO:0055114 | inferred from electronic annotation with InterPro:IPR006095, InterPro:IPR006096, InterPro:IPR006097, InterPro:IPR014362	mitochondrial matrix ; GO:0005759 | inferred from sequence or structural similarity with UniProtKB:P00367 AND inferred from sequence or structural similarity with UniProt:P49448	glutamate dehydrogenase [NAD(P)+] activity ; GO:0004353 | inferred from sequence or structural similarity with MGD:Glud; MGI:MGI:95753 glutamate dehydrogenase [NAD(P)+] activity ; GO:0004353 | inferred from sequence or structural similarity with UniProtKB:P00367 AND inferred from sequence or structural similarity with UniProt:P49448 binding ; GO:0005488 | inferred from electronic annotation with …	IPR006095:Glutamate/phenylalanine/leucine/valine dehydrogenase IPR006096:Glutamate/phenylalanine/leucine/valine dehydrogenase, C-terminal IPR006097:Glutamate/phenylalanine/leucine/valine dehydrogenase, dimerisation domain IPR014362:Glutamate dehydrogenase IPR016040:NAD(P)-binding domain
295	6	FBgn0038762	CG4836	CG4836	-	no	-0.05527	-0.12173	-0.59422	oxidation reduction ; GO:0055114 | inferred from electronic annotation with InterPro:IPR002085, InterPro:IPR013149	-	L-iditol 2-dehydrogenase activity ; GO:0003939 | inferred from sequence or structural similarity with NCBI_gi:4507155 zinc ion binding ; GO:0008270 | inferred from electronic annotation with InterPro:IPR002085, InterPro:IPR013149	IPR002085:Alcohol dehydrogenase superfamily, zinc-containing IPR011032:GroES-like IPR013149:Alcohol dehydrogenase, zinc-binding IPR013154:Alcohol dehydrogenase GroES-like IPR016040:NAD(P)-binding domain
296	6	FBgn0035790	CG8540	Cyp316a1	Cyp316a1	no	-0.04942	-0.11742	-0.57479	oxidation reduction ; GO:0055114 | inferred from electronic annotation with InterPro:IPR002401	microsome ; GO:0005792 | non-traceable author statement membrane ; GO:0016020 | non-traceable author statement	electron carrier activity ; GO:0009055 | non-traceable author statement electron carrier activity ; GO:0009055 | inferred from sequence or structural similarity electron carrier activity ; GO:0009055 | inferred from electronic annotation with InterPro:IPR001128 heme binding ; GO:0020037 | inferred from electronic annotation with InterPro:IPR001128, InterPro:IPR002401 monooxygenase activity ; GO:0…	IPR001128:Cytochrome P450 IPR002401:Cytochrome P450, E-class, group I IPR017973:Cytochrome P450, C-terminal
297	6	FBgn0031954	CG14537	CG14537	-	no	-0.02681	-0.26046	-0.56423	-	-	-	-
298	6	FBgn0034423	CG7229	CG7229	-	no	-0.01259	-0.24886	-0.54924	-	nucleus ; GO:0005634 | inferred from sequence or structural similarity with MGD:Brd2; MGI:MGI:99495	-	IPR001487:Bromodomain IPR018359:Bromodomain, conserved site
299	6	FBgn0052191	CG32191	CG32191	-	no	-0.04389	-0.28271	-0.52425	metabolic process ; GO:0008152 | inferred from electronic annotation with InterPro:IPR000917, InterPro:IPR017849, InterPro:IPR017850	-	N-acetylgalactosamine-4-sulfatase activity ; GO:0003943 | inferred from sequence or structural similarity with UniProtKB:P15848	IPR000917:Sulfatase IPR017849:Alkaline phosphatase-like, alpha/beta/alpha IPR017850:Alkaline-phosphatase-like, core domain
300	6	FBgn0031155	CG15446	CG15446	-	no	0.017479	-0.30135	-0.50903	-	-	-	-
301	6	FBgn0025687	CG7144	LKR	lysine ketoglutarate reductase	no	-0.10778	-0.31234	-0.50796	regulation of histone methylation ; GO:0031060 | inferred from direct assay histone arginine methylation ; GO:0034969 | inferred from direct assay oxidation reduction ; GO:0055114 | inferred from electronic annotation with InterPro:IPR007698, InterPro:IPR007886	-	saccharopine dehydrogenase (NAD+, L-lysine-forming) activity ; GO:0004754 | inferred from sequence or structural similarity with EMBL:AJ224761 binding ; GO:0005488 | inferred from electronic annotation with InterPro:IPR016040	IPR005097:Saccharopine dehydrogenase IPR007698:Alanine dehydrogenase/PNT, C-terminal IPR007886:Alanine dehydrogenase/PNT, N-terminal IPR016040:NAD(P)-binding domain
302	6	FBgn0031886	CG8902	Nuf2	Nuf2	no	-0.02764	-0.32351	-0.45929	mitotic metaphase plate congression ; GO:0007080 | inferred from mutant phenotype chromosome segregation ; GO:0007059 | inferred from mutant phenotype mitotic spindle organization ; GO:0007052 | inferred from mutant phenotype	kinetochore ; GO:0000776 | inferred from direct assay Ndc80 complex ; GO:0031262 | inferred from direct assay kinetochore ; GO:0000776 | colocalizes_with inferred from direct assay	-	IPR005549:Kinetochore protein Nuf2
303	6	FBgn0033246	CG11198	CG11198	-	no	-0.04107	-0.33209	-0.44648	fatty acid biosynthetic process ; GO:0006633 | inferred from electronic annotation with InterPro:IPR013537	lipid particle ; GO:0005811 | inferred from direct assay	acetyl-CoA carboxylase activity ; GO:0003989 | inferred from sequence or structural similarity with EMBL:X68968 ATP binding ; GO:0005524 | inferred from electronic annotation with InterPro:IPR005479, InterPro:IPR011761, InterPro:IPR011764, InterPro:IPR013537, InterPro:IPR013816, InterPro:IPR013817, InterPro:IPR016185 biotin binding ; GO:0009374 | inferred from electronic annotation with InterPro:…	IPR000022:Carboxyl transferase IPR000089:Biotin/lipoyl attachment IPR001882:Biotin-binding site IPR005479:Carbamoyl phosphate synthetase, large subunit, ATP-binding IPR005481:Carbamoyl phosphate synthase, large subunit, N-terminal IPR005482:Biotin carboxylase, C-terminal IPR011053:Single hybrid motif IPR011054:Rudiment single hybrid motif IPR011761:ATP-grasp fold IPR011762:Acetyl-coenzyme A carbo…
304	6	FBgn0039690	CG1969	CG1969	-	no	-0.13377	-0.23407	-0.55482	metabolic process ; GO:0008152 | inferred from electronic annotation with InterPro:IPR000182	-	glucosamine 6-phosphate N-acetyltransferase activity ; GO:0004343 | non-traceable author statement N-acetyltransferase activity ; GO:0008080 | inferred from electronic annotation with InterPro:IPR000182	IPR000182:GCN5-related N-acetyltransferase IPR016181:Acyl-CoA N-acyltransferase
305	6	FBgn0034437	CG10051	CG10051	-	no	-0.17898	-0.2695	-0.49646	proteolysis ; GO:0006508 | inferred from electronic annotation with InterPro:IPR007484	-	peptidase activity ; GO:0008233 | inferred from electronic annotation with InterPro:IPR007484	IPR007484:Peptidase M28
306	6	FBgn0030764	CG9777	CG9777	-	no	-0.00777	-0.14415	-0.52986	-	-	-	-
307	6	FBgn0038368	CG14876	CG14876	-	no	-0.00841	-0.17603	-0.52926	-	-	-	-
308	6	FBgn0028847	CG9014	CG9014	-	no	0.01349	-0.16021	-0.51395	protein ubiquitination ; GO:0016567 | inferred from electronic annotation with InterPro:IPR015036	-	protein tag ; GO:0031386 | inferred from electronic annotation with InterPro:IPR015036 acid-amino acid ligase activity ; GO:0016881 | inferred from electronic annotation with InterPro:IPR015036 protein binding ; GO:0005515 | inferred from electronic annotation with InterPro:IPR001841 zinc ion binding ; GO:0008270 | inferred from electronic annotation with InterPro:IPR001841	IPR001841:Zinc finger, RING-type IPR008974:TRAF-like IPR015036:USP8 interacting IPR018957:Zinc finger, C3HC4 RING-type IPR017907:Zinc finger, RING-type, conserved site
309	6	FBgn0033963	CG12857	CG12857	-	no	0.023025	-0.16838	-0.49226	-	-	protein binding ; GO:0005515 | inferred from electronic annotation with InterPro:IPR011333	IPR011333:BTB/POZ fold IPR011705:BTB/Kelch-associated
310	6	FBgn0024983	CG4293	CG4293	-	no	-0.00549	-0.19129	-0.49261	-	-	arginase activity ; GO:0004053 | inferred from sequence or structural similarity with UniProtKB:O08701	IPR012936:Protein of unknown function DUF1692
311	6	FBgn0052250	CG32250	CG32250	-	no	-0.01114	-0.2284	-0.436	transport ; GO:0006810 | inferred from sequence or structural similarity with UniProtKB:O70579 transmembrane transport ; GO:0055085 | inferred from electronic annotation with InterPro:IPR001993, InterPro:IPR002113	mitochondrial envelope ; GO:0005740 | inferred from sequence or structural similarity integral to peroxisomal membrane ; GO:0005779 | inferred from sequence or structural similarity with UniProtKB:O70579 mitochondrial inner membrane ; GO:0005743 | inferred from electronic annotation with InterPro:IPR002113	transporter activity ; GO:0005215 | inferred from sequence or structural similarity with UniProtKB:O70579 transmembrane transporter activity ; GO:0022857 | inferred from sequence or structural similarity binding ; GO:0005488 | inferred from electronic annotation with InterPro:IPR001993	IPR001993:Mitochondrial substrate carrier IPR002113:Adenine nucleotide translocator 1 IPR018108:Mitochondrial substrate/solute carrier
312	6	FBgn0035639	CG5537	CG5537	-	no	-0.01485	-0.24156	-0.43449	-	-	uracil phosphoribosyltransferase activity ; GO:0004845 | inferred from sequence or structural similarity with SGD_LOCUS:FUR1; SGD:S0001170	-
313	6	FBgn0036821	CG3961	CG3961	-	no	0.010587	-0.17354	-0.43584	metabolic process ; GO:0008152 | inferred from electronic annotation with InterPro:IPR000873	-	long-chain-fatty-acid-CoA ligase activity ; GO:0004467 | inferred from sequence or structural similarity with UniProtKB:Q9ULC5	IPR000873:AMP-dependent synthetase/ligase IPR020845:AMP-binding, conserved site
314	6	FBgn0033451	CG1665	CG1665	-	no	-0.09564	-0.36142	-0.6901	-	-	molybdenum ion binding ; GO:0030151 | inferred from electronic annotation with InterPro:IPR005302 catalytic activity ; GO:0003824 | inferred from electronic annotation with InterPro:IPR005302 pyridoxal phosphate binding ; GO:0030170 | inferred from electronic annotation with InterPro:IPR005302	IPR005302:Molybdenum cofactor sulfurase, C-terminal IPR005303:MOSC, N-terminal beta barrel IPR011037:Pyruvate kinase, beta-barrel-like
315	6	FBgn0031941	CG7211	CG7211	-	no	-0.05041	-0.31594	-0.65264	ATP synthesis coupled proton transport ; GO:0015986 | inferred from electronic annotation with InterPro:IPR006808	mitochondrial proton-transporting ATP synthase complex ; GO:0005753 | inferred from sequence or structural similarity with UniProtKB:Q28852 mitochondrial proton-transporting ATP synthase complex, coupling factor F(o) ; GO:0000276 | inferred from electronic annotation with InterPro:IPR006808	hydrogen-exporting ATPase activity, phosphorylative mechanism ; GO:0008553 | inferred from sequence or structural similarity with UniProtKB:Q28852	IPR006808:ATPase, F0 complex, subunit G, mitochondrial IPR016702:Mitochondrial ATP synthase subunit g, animal
316	6	FBgn0000052	CG9127	ade2	adenosine 2	no	-0.01805	-0.38295	-0.65317	de novo' IMP biosynthetic process ; GO:0006189 | inferred from sequence or structural similarity with SGD_LOCUS:ADE6; SGD:S0003293 'de novo' IMP biosynthetic process ; GO:0006189 | non-traceable author statement	-	phosphoribosylformylglycinamidine synthase activity ; GO:0004642 | inferred from sequence or structural similarity with SGD_LOCUS:ADE6; SGD:S0003293 phosphoribosylformylglycinamidine synthase activity ; GO:0004642 | non-traceable author statement	IPR000728:AIR synthase related protein IPR010073:Phosphoribosylformylglycinamidine synthase, eukaryote/proteobacteria IPR010918:AIR synthase related protein, C-terminal IPR016188:PurM, N-terminal-like IPR017926:Glutamine amidotransferase type 1
317	6	FBgn0013348	CG2981	TpnC41C	Troponin C at 41C	no	0.031141	-0.35104	-0.63441	-	-	calcium ion binding ; GO:0005509 | inferred from sequence or structural similarity with UniProtKB:P15159 calcium ion binding ; GO:0005509 | non-traceable author statement	IPR018247:EF-Hand 1, calcium-binding site IPR018248:EF-Hand domain IPR018249:EF-HAND 2 IPR002048:Calcium-binding EF-hand IPR011992:EF-hand-like domain
318	6	FBgn0038826	CG17838	CG17838	-	no	0.073027	-0.34675	-0.60477	-	heterogeneous nuclear ribonucleoprotein complex ; GO:0030530 | inferred from sequence or structural similarity with NCBI_gi:5031755	mRNA binding ; GO:0003729 | inferred from sequence or structural similarity nucleic acid binding ; GO:0003676 | inferred from electronic annotation with InterPro:IPR000504 nucleotide binding ; GO:0000166 | inferred from electronic annotation with InterPro:IPR012677	IPR000504:RNA recognition motif, RNP-1 IPR006535:HnRNP R/Q splicing factor IPR012677:Nucleotide-binding, alpha-beta plait
319	6	FBgn0030983	CG15882	CG15882	-	no	0.036016	-0.34477	-0.56335	-	-	-	-
320	6	FBgn0039788	CG2241	Rpt6R	-	no	-0.03536	-0.35649	-0.55127	proteolysis ; GO:0006508 | inferred from sequence or structural similarity with UniProtKB:P46470	proteasome regulatory particle, base subcomplex ; GO:0008540 | inferred from sequence or structural similarity with UniProtKB:P46470 cytoplasm ; GO:0005737 | inferred from electronic annotation with InterPro:IPR005937	ATPase activity ; GO:0016887 | inferred from sequence or structural similarity with UniProtKB:P46470 ATP binding ; GO:0005524 | inferred from electronic annotation with InterPro:IPR003959, InterPro:IPR003960	IPR003593:ATPase, AAA+ type, core IPR003959:ATPase, AAA-type, core IPR003960:ATPase, AAA-type, conserved site IPR005937:26S proteasome subunit P45
321	6	FBgn0034117	CG7997	CG7997	-	no	-0.00194	-0.44305	-0.54866	carbohydrate metabolic process ; GO:0005975 | inferred from electronic annotation with InterPro:IPR000111, InterPro:IPR002241, InterPro:IPR013780	-	alpha-galactosidase activity ; GO:0004557 | inferred from sequence or structural similarity with EMBL:M13571 cation binding ; GO:0043169 | inferred from electronic annotation with InterPro:IPR013780	IPR000111:Glycoside hydrolase, clan GH-D IPR002241:Glycoside hydrolase, family 27 IPR013780:Glycosyl hydrolase, family 13, all-beta IPR013785:Aldolase-type TIM barrel IPR017853:Glycoside hydrolase, catalytic core
322	6	FBgn0004362	CG17950	HmgD	High mobility group protein D	no	0.061879	-0.05429	-0.70138	chromatin organization ; GO:0006325 | inferred from direct assay dendrite morphogenesis ; GO:0048813 | inferred from mutant phenotype muscle organ development ; GO:0007517 | inferred from mutant phenotype	nuclear chromatin ; GO:0000790 | colocalizes_with inferred from direct assay	AT DNA binding ; GO:0003680 | inferred from direct assay DNA bending activity ; GO:0008301 | inferred from direct assay DNA bending activity ; GO:0008301 | non-traceable author statement	IPR000910:High mobility group, HMG1/HMG2 IPR009071:High mobility group, superfamily
323	6	FBgn0052081	CG32081	CG32081	-	no	0.096546	-0.1291	-0.66759	transport ; GO:0006810 | inferred from sequence or structural similarity with EMBL:AJ457193; protein_id:CAD29806	-	amino acid transmembrane transporter activity ; GO:0015171 | inferred from sequence or structural similarity with EMBL:AJ457193; protein_id:CAD29806	IPR013057:Amino acid transporter, transmembrane
324	6	FBgn0039368	CG17196	CG17196	-	no	0.087158	-0.0959	-0.63248	-	-	zinc ion binding ; GO:0008270 | inferred from electronic annotation with InterPro:IPR001594	IPR001594:Zinc finger, DHHC-type
325	6	FBgn0034659	CG4021	CG4021	-	no	0.082445	-0.04479	-0.63927	-	-	RNA binding ; GO:0003723 | inferred from electronic annotation with InterPro:IPR004087	IPR004087:K Homology
326	6	FBgn0039058	CG4624	CG4624	-	no	0.067056	-0.03622	-0.61263	ATP synthesis coupled proton transport ; GO:0015986 | inferred from electronic annotation with InterPro:IPR002843, InterPro:IPR016727	vacuolar proton-transporting V-type ATPase, V0 domain ; GO:0000220 | non-traceable author statement proton-transporting V-type ATPase, V0 domain ; GO:0033179 | inferred from electronic annotation with InterPro:IPR016727	hydrogen-exporting ATPase activity, phosphorylative mechanism ; GO:0008553 | non-traceable author statement hydrogen ion transmembrane transporter activity ; GO:0015078 | inferred from electronic annotation with InterPro:IPR002843, InterPro:IPR016727	IPR002843:ATPase, V0/A0 complex, subunit C/D IPR016727:ATPase, V0 complex, subunit D
327	6	FBgn0050039	CG30039	CG30039	-	no	-0.01122	-0.13638	-0.67079	biological_process ; GO:0008150 | no biological data available	cellular_component ; GO:0005575 | no biological data available	molecular_function ; GO:0003674 | no biological data available	-
328	6	FBgn0038694	CG5217	CG5217	-	no	-0.00322	-0.14417	-0.63872	-	-	-	-
329	6	FBgn0052299	CG32299	CG32299	-	no	-0.03524	-0.10495	-0.65027	biological_process ; GO:0008150 | no biological data available	cellular_component ; GO:0005575 | no biological data available	molecular_function ; GO:0003674 | no biological data available	-
330	6	FBgn0030624	CG9106	CG9106	-	no	0.047161	-0.10559	-0.63823	-	-	-	-
331	6	FBgn0032769	CG10750	CG10750	-	no	0.018989	-0.09961	-0.62639	-	-	-	-
332	6	FBgn0031418	CG3609	CG3609	-	no	0.068296	-0.19626	-0.69617	oxidation reduction ; GO:0055114 | inferred from electronic annotation with InterPro:IPR004104	-	oxidoreductase activity ; GO:0016491 | inferred from electronic annotation with InterPro:IPR000683, InterPro:IPR004104 binding ; GO:0005488 | inferred from electronic annotation with InterPro:IPR016040	IPR000683:Oxidoreductase, N-terminal IPR004104:Oxidoreductase, C-terminal IPR016040:NAD(P)-binding domain
333	6	FBgn0031707	CG14020	CG14020	-	no	0.054815	-0.25	-0.67632	-	-	-	IPR019306:N-acetylglucosamine 6-O sulfotransferase 5
334	6	FBgn0250844	CG4218	CG4218	-	no	0.014661	-0.20504	-0.67056	-	-	-	-
335	6	FBgn0031335	CG5565	CG5565	-	no	0.015195	-0.21438	-0.67029	metabolic process ; GO:0008152 | inferred from electronic annotation with InterPro:IPR005834, InterPro:IPR006439	-	phosphoglycolate phosphatase activity ; GO:0008967 | inferred from electronic annotation with InterPro:IPR006439	IPR005834:Haloacid dehalogenase-like hydrolase IPR006402:HAD-superfamily hydrolase, subfamily IA, variant 3 IPR006439:HAD-superfamily hydrolase, subfamily IA, variant 1
336	6	FBgn0010342	CG1825	Map60	Microtubule-associated protein 60	no	0.010826	-0.2269	-0.66147	microtubule-based process ; GO:0007017 | inferred from sequence or structural similarity	centrosome ; GO:0005813 | inferred from direct assay AND inferred from physical interaction with Cen190 centrosome ; GO:0005813 | non-traceable author statement microtubule associated complex ; GO:0005875 | non-traceable author statement microtubule associated complex ; GO:0005875 | inferred from sequence or structural similarity centrosome ; GO:0005813 | inferred from direct assay nucleus ; GO:0…	microtubule binding ; GO:0008017 | inferred from sequence or structural similarity	-
337	6	FBgn0028856	CG18063	CG18063	-	no	-0.02854	-0.20797	-0.64697	-	-	myosin light chain binding ; GO:0032027 | inferred from reviewed computational analysis	IPR000048:IQ calmodulin-binding region
338	6	FBgn0030933	CG6470	CG6470	-	no	0.028447	-0.2442	-0.61673	-	intracellular ; GO:0005622 | inferred from electronic annotation with InterPro:IPR007087, InterPro:IPR015880	zinc ion binding ; GO:0008270 | inferred from electronic annotation with InterPro:IPR007087, InterPro:IPR015880	IPR007087:Zinc finger, C2H2-type IPR015880:Zinc finger, C2H2-like
339	6	FBgn0028554	CG10203	xl6	xl6	no	0.172458	-0.20902	-0.65475	nuclear mRNA splicing, via spliceosome ; GO:0000398 | non-traceable author statement mRNA splice site selection ; GO:0006376 | inferred from sequence or structural similarity with NCBI_NP:006267 nuclear mRNA splicing, via spliceosome ; GO:0000398 | inferred from sequence or structural similarity with NCBI_NP:006267 nervous system development ; GO:0007399 | non-traceable author statement nuclear m…	nucleus ; GO:0005634 | non-traceable author statement spliceosomal complex ; GO:0005681 | non-traceable author statement nucleus ; GO:0005634 | inferred from direct assay	mRNA binding ; GO:0003729 | inferred from sequence or structural similarity protein binding ; GO:0005515 | inferred from physical interaction with Trn-SR RNA binding ; GO:0003723 | inferred from sequence model zinc ion binding ; GO:0008270 | inferred from electronic annotation with InterPro:IPR001878 nucleic acid binding ; GO:0003676 | inferred from electronic annotation with InterPro:IPR000504, …	IPR000504:RNA recognition motif, RNP-1 IPR001878:Zinc finger, CCHC-type IPR012677:Nucleotide-binding, alpha-beta plait
340	6	FBgn0031463	CG15400	CG15400	-	no	0.152121	-0.20049	-0.64696	-	membrane ; GO:0016020 | inferred from electronic annotation with InterPro:IPR000326	glucose-6-phosphatase activity ; GO:0004346 | inferred from sequence or structural similarity with EMBL:AF283835	IPR000326:Phosphatidic acid phosphatase type 2/haloperoxidase
341	6	FBgn0024957	CG6342	Irp-1B	Iron regulatory protein 1B	no	0.08836	-0.21706	-0.58713	regulation of translational initiation by iron ; GO:0006447 | non-traceable author statement metabolic process ; GO:0008152 | inferred from electronic annotation with InterPro:IPR000573, InterPro:IPR001030, InterPro:IPR006249, InterPro:IPR015928, InterPro:IPR015931, InterPro:IPR015932, InterPro:IPR015934, InterPro:IPR015937	-	iron ion binding ; GO:0005506 | non-traceable author statement aconitate hydratase activity ; GO:0003994 | inferred from sequence or structural similarity with UniProtKB:P28271 iron ion binding ; GO:0005506 | inferred from sequence or structural similarity with InterPro:IPR006249 mRNA binding ; GO:0003729 | inferred from sequence or structural similarity with UniProtKB:P28271 aconitate hydratase …	IPR015928:Aconitase/3-isopropylmalate dehydratase, swivel IPR015931:Aconitase/3-isopropylmalate dehydratase large subunit, alpha/beta/alpha, subdomain 1/3 IPR015932:Aconitase/3-isopropylmalate dehydratase large subunit, alpha/beta/alpha, subdomain 2 IPR015934:Aconitase/Iron regulatory protein 2/2-methylisocitrate dehydratase IPR015937:Aconitase-like core IPR018136:Aconitase family, 4Fe-4S cluster…
342	6	FBgn0013954	CG11001	FK506-bp2	FK506-binding protein 2	no	0.094556	-0.25373	-0.57702	protein folding ; GO:0006457 | inferred from sequence or structural similarity with UniProtKB:Q62658 protein folding ; GO:0006457 | non-traceable author statement cellular response to DNA damage stimulus ; GO:0034984 | inferred from mutant phenotype	cytoplasm ; GO:0005737 | inferred from sequence or structural similarity with UniProtKB:Q62658 cytoplasm ; GO:0005737 | non-traceable author statement	FK506 binding ; GO:0005528 | non-traceable author statement FK506 binding ; GO:0005528 | inferred from sequence or structural similarity with UniProtKB:Q62658 peptidyl-prolyl cis-trans isomerase activity ; GO:0003755 | inferred from sequence or structural similarity with UniProtKB:Q62658 peptidyl-prolyl cis-trans isomerase activity ; GO:0003755 | non-traceable author statement	IPR001179:Peptidyl-prolyl cis-trans isomerase, FKBP-type
343	6	FBgn0051459	CG31459	CG31459	-	no	0.076504	-0.15894	-0.58015	biological_process ; GO:0008150 | no biological data available	cellular_component ; GO:0005575 | no biological data available	molecular_function ; GO:0003674 | no biological data available	-
344	6	FBgn0038915	CG17819	CG17819	-	no	0.064416	-0.16286	-0.53253	protein amino acid ADP-ribosylation ; GO:0006471 | inferred from sequence or structural similarity with UniProtKB:P37996	-	GTP binding ; GO:0005525 | inferred from sequence or structural similarity with UniProtKB:P37996 GTPase activity ; GO:0003924 | inferred from sequence or structural similarity with UniProtKB:P37996	IPR005225:Small GTP-binding protein IPR006689:ARF/SAR superfamily
345	6	FBgn0038250	CG3505	CG3505	-	no	0.08227	-0.19229	-0.49666	proteolysis ; GO:0006508 | inferred from electronic annotation with InterPro:IPR001254, InterPro:IPR001314, InterPro:IPR018114	-	serine-type endopeptidase activity ; GO:0004252 | NOT non-traceable author statement serine-type endopeptidase activity ; GO:0004252 | inferred from electronic annotation with InterPro:IPR001254, InterPro:IPR001314, InterPro:IPR006604, InterPro:IPR018114	IPR001254:Peptidase S1/S6, chymotrypsin/Hap IPR001314:Peptidase S1A, chymotrypsin IPR006604:Disulphide knot CLIP IPR009003:Serine/cysteine peptidase, trypsin-like IPR018114:Peptidase S1/S6, chymotrypsin/Hap, active site
346	6	FBgn0036489	CG7011	CG7011	-	no	-0.03973	0.000631	-0.60738	-	ER to Golgi transport vesicle ; GO:0030134 | inferred from sequence or structural similarity with SGD_LOCUS:ERV46; SGD:S0000040	-	IPR012936:Protein of unknown function DUF1692
347	6	FBgn0051093	CG31093	CG31093	-	no	0.021695	-0.0193	-0.54869	-	-	-	-
348	6	FBgn0032530	CG9263	CG9263	-	no	-0.01554	0.008123	-0.52183	-	-	-	-
349	6	FBgn0250834	CG33308	CG33308	-	no	-0.0514	-0.05963	-0.53423
350	6	FBgn0039463	CG18472	CG18472	-	no	-0.03812	-0.11159	-0.5089	-	-	binding ; GO:0005488 | inferred from electronic annotation with InterPro:IPR011990	IPR001440:Tetratricopeptide TPR-1 IPR011990:Tetratricopeptide-like helical IPR013026:Tetratricopeptide repeat-containing domain IPR019734:Tetratricopeptide repeat
351	6	FBgn0050355	CG30355	CG30355	-	no	-0.08625	-0.06875	-0.50434	biological_process ; GO:0008150 | no biological data available	cellular_component ; GO:0005575 | no biological data available	molecular_function ; GO:0003674 | no biological data available	-
352	6	FBgn0043456	CG4747	CG4747	-	no	-0.1214	-0.0847	-0.50045	oxidation reduction ; GO:0055114 | inferred from electronic annotation with InterPro:IPR006115 pentose-phosphate shunt ; GO:0006098 | inferred from electronic annotation with InterPro:IPR006115	cellular_component ; GO:0005575 | no biological data available	3-hydroxyisobutyrate dehydrogenase activity ; GO:0008442 | inferred from sequence or structural similarity with EMBL:AE000670 coenzyme binding ; GO:0050662 | inferred from electronic annotation with InterPro:IPR013328 phosphogluconate dehydrogenase (decarboxylating) activity ; GO:0004616 | inferred from electronic annotation with InterPro:IPR006115	IPR000313:PWWP IPR006115:6-phosphogluconate dehydrogenase, NAD-binding IPR015815:3-hydroxyacid dehydrogenase/reductase IPR008927:6-phosphogluconate dehydrogenase, C-terminal-like IPR013328:Dehydrogenase, multihelical IPR016040:NAD(P)-binding domain
353	6	FBgn0038655	CG14297	CG14297	-	no	-0.11299	-0.07822	-0.44478	protein amino acid dephosphorylation ; GO:0006470 | non-traceable author statement protein amino acid dephosphorylation ; GO:0006470 | inferred from electronic annotation with InterPro:IPR000106, InterPro:IPR017867	cytoplasm ; GO:0005737 | non-traceable author statement	protein tyrosine phosphatase activity ; GO:0004725 | non-traceable author statement protein tyrosine phosphatase activity ; GO:0004725 | inferred from electronic annotation with InterPro:IPR000106, InterPro:IPR017867	IPR000106:Protein-tyrosine phosphatase/arsenate reductase IPR017867:Protein-tyrosine phosphatase, low molecular weight
354	6	FBgn0039250	CG11120	CG11120	-	no	0.006052	-0.09065	-0.46579	-	-	-	-
355	6	FBgn0033723	CG13155	CG13155	-	no	-0.00804	-0.10244	-0.44765	-	-	-	-
356	6	FBgn0051161	CG31161	CG31161	-	no	0.018538	-0.07674	-0.43768	signal transduction ; GO:0007165 | inferred from electronic annotation with InterPro:IPR011072	intracellular ; GO:0005622 | inferred from electronic annotation with InterPro:IPR011072	-	IPR011256: IPR011072:HR1 rho-binding repeat
357	6	FBgn0032526	CG16849	CG16849	-	no	-0.04448	-0.09153	-0.4391	-	-	-	-
358	6	FBgn0037454	CG1137	CG1137	-	no	-0.02324	0.003076	-0.46214	-	-	peptidase activity ; GO:0008233 | inferred from sequence or structural similarity with EMBL:AC006416; protein_id:AAD18095	IPR000048:IQ calmodulin-binding region
359	6	FBgn0031784	CG9222	CG9222	-	no	-0.04095	-0.03991	-0.41108	protein amino acid phosphorylation ; GO:0006468 | non-traceable author statement protein amino acid phosphorylation ; GO:0006468 | inferred from electronic annotation with InterPro:IPR000719, InterPro:IPR002290, InterPro:IPR008271, InterPro:IPR015737, InterPro:IPR017441, InterPro:IPR017442 cell differentiation ; GO:0030154 | inferred from electronic annotation with InterPro:IPR015737	-	protein serine/threonine kinase activity ; GO:0004674 | inferred from sequence or structural similarity with EMBL:U01840 protein kinase activity ; GO:0004672 | non-traceable author statement ATP binding ; GO:0005524 | inferred from electronic annotation with InterPro:IPR000719, InterPro:IPR002290, InterPro:IPR015737, InterPro:IPR017441, InterPro:IPR017442 magnesium ion binding ; GO:0000287 | infe…	IPR000719:Protein kinase, catalytic domain IPR002290:Serine/threonine-protein kinase domain IPR008271:Serine/threonine-protein kinase, active site IPR011009:Protein kinase-like domain IPR015737:Serine/threonine-protein kinase, testis-specific IPR017441:Protein kinase, ATP binding site IPR017442:Serine/threonine-protein kinase-like domain IPR020636:Calcium/calmodulin-dependent protein kinase-like
360	6	FBgn0020633	CG4978	Mcm7	Minichromosome maintenance 7	no	-0.07565	-0.0335	-0.40539	pre-replicative complex assembly ; GO:0006267 | non-traceable author statement pre-replicative complex assembly ; GO:0006267 | inferred from sequence or structural similarity with UniProtKB:P33993 DNA replication initiation ; GO:0006270 | inferred from electronic annotation with InterPro:IPR008050	pre-replicative complex ; GO:0005656 | non-traceable author statement nucleus ; GO:0005634 | inferred from sequence or structural similarity with MGD:Mcmd7; MGI:MGI:1298398 pre-replicative complex ; GO:0005656 | inferred from sequence or structural similarity with UniProtKB:P33993	chromatin binding ; GO:0003682 | non-traceable author statement chromatin binding ; GO:0003682 | inferred from sequence or structural similarity with UniProtKB:P33993 3'-5' DNA helicase activity ; GO:0043138 | contributes_to inferred from direct assay ATP binding ; GO:0005524 | inferred from electronic annotation with InterPro:IPR001208, InterPro:IPR008050, InterPro:IPR018525 DNA binding ; GO:000…	IPR018525:DNA-dependent ATPase MCM, conserved site IPR001208:DNA-dependent ATPase MCM IPR003593:ATPase, AAA+ type, core IPR008050:MCM protein 7 IPR012340:Nucleic acid-binding, OB-fold IPR016027:Nucleic acid-binding, OB-fold-like
361	6	FBgn0034505	CG16739	CG16739	-	no	-0.05024	-0.00894	-0.3567	-	-	-	-
362	6	FBgn0029717	CG12684	CG12684	-	no	0.016805	-0.03606	-0.39573	-	-	-	IPR006629:LPS-induced tumor necrosis factor alpha factor
363	6	FBgn0036785	CG13700	CG13700	-	no	0.028294	-0.08151	-0.34745	-	-	-	-
364	6	FBgn0058189	-	CG40189	-	no	-0.01045	-0.05274	-0.34446	-	-	-	-
365	6	FBgn0030362	CG1803	regucalcin	regucalcin	no	0.149386	-0.0757	-0.45875	-	lipid particle ; GO:0005811 | inferred from direct assay	-	IPR011042:Six-bladed beta-propeller, TolB-like IPR005511:Senescence marker protein-30 (SMP-30) IPR013658:SMP-30/Gluconolaconase/LRE-like region
366	6	FBgn0031407	CG4270	CG4270	-	no	0.082861	-0.07616	-0.44961	-	extracellular region ; GO:0005576 | inferred from electronic annotation with InterPro:IPR001283, InterPro:IPR018244	-	IPR018244:Allergen V5/Tpx-1 related, conserved site IPR001283:Allergen V5/Tpx-1 related IPR002413:Ves allergen IPR014044:SCP-like extracellular
367	6	FBgn0050080	CG30080	CG30080	-	no	0.082434	-0.14101	-0.43369	regulation of transcription, DNA-dependent ; GO:0006355 | inferred from electronic annotation with InterPro:IPR002197	cellular_component ; GO:0005575 | no biological data available	transcription factor activity ; GO:0003700 | inferred from electronic annotation with InterPro:IPR002197	IPR002197:Helix-turn-helix, Fis-type
368	6	FBgn0031037	CG14207	CG14207	-	no	0.001455	0.116112	-0.48946	response to heat ; GO:0009408 | inferred from electronic annotation with InterPro:IPR001436	-	-	IPR001436:Alpha crystallin/Heat shock protein IPR002068:Heat shock protein Hsp20 IPR008978:HSP20-like chaperone
369	6	FBgn0053113	CG33113	Rtnl1	Rtnl1	no	-0.01697	0.140251	-0.33084	olfactory behavior ; GO:0042048 | inferred from mutant phenotype inter-male aggressive behavior ; GO:0002121 | inferred from mutant phenotype	lipid particle ; GO:0005811 | inferred from direct assay cytoplasm ; GO:0005737 | inferred from direct assay endoplasmic reticulum ; GO:0005783 | inferred from electronic annotation with InterPro:IPR003388	-	IPR003388:Reticulon
370	6	FBgn0053511	CG33511	CG33511	-	no	-0.46303	-0.17027	-0.67091	biological_process ; GO:0008150 | no biological data available	cellular_component ; GO:0005575 | no biological data available	molecular_function ; GO:0003674 | no biological data available	-
371	6	FBgn0031535	CG12795	CG12795	-	no	-0.44418	-0.07796	-0.5047	-	-	zinc ion binding ; GO:0008270 | inferred from electronic annotation with InterPro:IPR000058	IPR000058:Zinc finger, AN1-type IPR003903:Ubiquitin interacting motif
372	6	FBgn0015805	CG7471	Rpd3	Rpd3	no	-0.25642	-0.15835	-0.65828	blastoderm segmentation ; GO:0007350 | inferred from mutant phenotype negative regulation of transcription ; GO:0016481 | inferred from expression pattern chromatin silencing ; GO:0006342 | inferred from physical interaction with E(z) AND inferred from physical interaction with esc gene silencing ; GO:0016458 | inferred from mutant phenotype chromatin silencing ; GO:0006342 | inferred from geneti…	NuRD complex ; GO:0016581 | non-traceable author statement Sin3 complex ; GO:0016580 | non-traceable author statement chromatin ; GO:0000785 | inferred from direct assay nucleus ; GO:0005634 | inferred from direct assay NuRD complex ; GO:0016581 | inferred from physical interaction with Mi-2 ESC/E(Z) complex ; GO:0035098 | traceable author statement Myb complex ; GO:0031523 | inferred from direct…	histone deacetylase activity ; GO:0004407 | inferred from sequence or structural similarity with HGNC_gene:HDAC1; HGNC:4852; OMIM:601241 AND inferred from sequence or structural similarity with SGD_LOCUS:RPD3; SGD:S0005274 histone deacetylase activity ; GO:0004407 | non-traceable author statement histone deacetylase activity ; GO:0004407 | inferred from direct assay transcription corepressor acti…	IPR000286:Histone deacetylase superfamily IPR003084:Histone deacetylase
373	6	FBgn0000064	CG6058	Ald	Aldolase	no	-0.21381	-0.1486	-0.50226	glycolysis ; GO:0006096 | inferred from direct assay glycolysis ; GO:0006096 | non-traceable author statement mesoderm development ; GO:0007498 | non-traceable author statement	-	fructose-bisphosphate aldolase activity ; GO:0004332 | inferred from direct assay fructose-bisphosphate aldolase activity ; GO:0004332 | inferred from sequence or structural similarity with MGD:Aldoa; MGI:MGI:87994 fructose-bisphosphate aldolase activity ; GO:0004332 | non-traceable author statement	IPR013785:Aldolase-type TIM barrel IPR000741:Fructose-bisphosphate aldolase, class-I
374	6	FBgn0019925	CG6202	Surf4	Surfeit 4	no	-0.26263	-0.05909	-0.44113	-	endoplasmic reticulum membrane ; GO:0005789 | inferred from sequence or structural similarity with UniProtKB:O15260 endoplasmic reticulum membrane ; GO:0005789 | inferred from sequence or structural similarity	-	IPR002995:Surfeit locus 4
375	6	FBgn0003162	CG9441	Pu	Punch	no	-0.33284	-0.37467	-0.58474	tetrahydrobiopterin biosynthetic process ; GO:0006729 | non-traceable author statement compound eye pigmentation ; GO:0048072 | inferred from mutant phenotype pteridine biosynthetic process ; GO:0006728 | inferred from mutant phenotype preblastoderm mitotic cell cycle ; GO:0035185 | inferred from mutant phenotype larval chitin-based cuticle development ; GO:0008363 | inferred from mutant phenotyp…	cytoplasm ; GO:0005737 | inferred from direct assay	GTP cyclohydrolase I activity ; GO:0003934 | inferred from sequence or structural similarity with UniProtKB:P22288 GTP cyclohydrolase I activity ; GO:0003934 | non-traceable author statement GTP cyclohydrolase activity ; GO:0003933 | inferred from direct assay GTP cyclohydrolase I activity ; GO:0003934 | inferred from direct assay	IPR018234:GTP cyclohydrolase I, conserved site IPR001474:GTP cyclohydrolase I IPR020602:GTP cyclohydrolase I/Nitrile oxidoreductase
376	6	FBgn0025111	CG1683	Ant2	Adenine nucleotide translocase 2	no	-0.39584	-0.35624	-0.49142	ADP transport ; GO:0015866 | inferred from sequence or structural similarity with UniProtKB:P12235 ATP transport ; GO:0015867 | inferred from sequence or structural similarity with UniProtKB:P12235 transmembrane transport ; GO:0055085 | inferred from electronic annotation with InterPro:IPR001993, InterPro:IPR002067, InterPro:IPR002113	mitochondrial inner membrane ; GO:0005743 | non-traceable author statement mitochondrial envelope ; GO:0005740 | inferred from sequence or structural similarity mitochondrial inner membrane ; GO:0005743 | inferred from sequence or structural similarity with UniProtKB:P12235 lipid particle ; GO:0005811 | inferred from direct assay	ATP:ADP antiporter activity ; GO:0005471 | non-traceable author statement ATP:ADP antiporter activity ; GO:0005471 | inferred from sequence or structural similarity with UniProtKB:P12235 transmembrane transporter activity ; GO:0022857 | inferred from sequence or structural similarity binding ; GO:0005488 | inferred from electronic annotation with InterPro:IPR001993, InterPro:IPR002067	IPR001993:Mitochondrial substrate carrier IPR002067:Mitochondrial carrier protein IPR002113:Adenine nucleotide translocator 1 IPR018108:Mitochondrial substrate/solute carrier
377	6	FBgn0010548	CG11140	Aldh-III	Aldehyde dehydrogenase type III	no	-0.26543	-0.28741	-0.52991	oxidation reduction ; GO:0055114 | inferred from electronic annotation with InterPro:IPR012394, InterPro:IPR015590, InterPro:IPR016160, InterPro:IPR016161, InterPro:IPR016162 cellular aldehyde metabolic process ; GO:0006081 | inferred from electronic annotation with InterPro:IPR012394	lipid particle ; GO:0005811 | inferred from direct assay	oxidoreductase activity, acting on the aldehyde or oxo group of donors, NAD or NADP as acceptor ; GO:0016620 | inferred from sequence or structural similarity with MGD:Aldh3a1; MGI:MGI:1353451 aldehyde dehydrogenase [NAD(P)+] activity ; GO:0004030 | inferred from electronic annotation with InterPro:IPR012394	IPR012394:Aldehyde dehydrogenase NAD(P)-dependent IPR015590:Aldehyde dehydrogenase IPR016160:Aldehyde dehydrogenase, conserved site IPR016161:Aldehyde/histidinol dehydrogenase IPR016162:Aldehyde dehydrogenase, N-terminal IPR016163:Aldehyde dehydrogenase, C-terminal
378	6	FBgn0039156	CG6178	CG6178	-	no	-0.267	-0.28338	-0.49076	acyl-CoA biosynthetic process ; GO:0046949 | inferred from direct assay long-chain fatty acid metabolic process ; GO:0001676 | inferred from direct assay acyl-CoA metabolic process ; GO:0006637 | inferred from direct assay	-	luciferin monooxygenase activity ; GO:0045289 | NOT inferred from direct assay long-chain-fatty-acid-CoA ligase activity ; GO:0004467 | inferred from direct assay fatty-acyl-CoA synthase activity ; GO:0004321 | inferred from direct assay	IPR000873:AMP-dependent synthetase/ligase IPR020845:AMP-binding, conserved site
379	6	FBgn0004797	CG31991	mdy	midway	no	-0.22107	-0.46667	-0.52661	regulation of nurse cell apoptosis ; GO:0045477 | inferred from mutant phenotype triglyceride biosynthetic process ; GO:0019432 | inferred from sequence or structural similarity with EMBL:AY065621; protein_id:AAL49962.1 oogenesis ; GO:0048477 | inferred from mutant phenotype	-	diacylglycerol O-acyltransferase activity ; GO:0004144 | non-traceable author statement diacylglycerol O-acyltransferase activity ; GO:0004144 | inferred from direct assay diacylglycerol O-acyltransferase activity ; GO:0004144 | inferred from sequence or structural similarity with EMBL:AY065621; protein_id:AAL49962.1 sterol O-acyltransferase activity ; GO:0004772 | inferred from sequence or struc…	IPR004299:Membrane bound O-acyl transferase, MBOAT
380	6	FBgn0034392	CG15094	CG15094	-	no	-0.13207	-0.42204	-0.5158	phosphate transport ; GO:0006817 | inferred from sequence or structural similarity with UniProtKB:O61369 sodium ion transport ; GO:0006814 | inferred from sequence or structural similarity with UniProtKB:O61369 transmembrane transport ; GO:0055085 | inferred from electronic annotation with InterPro:IPR011701	integral to membrane ; GO:0016021 | inferred from sequence or structural similarity with UniProtKB:O61369	high affinity inorganic phosphate:sodium symporter activity ; GO:0005316 | inferred from sequence or structural similarity with EMBL:AB020527; protein_id:BAA76663.1	IPR011701:Major facilitator superfamily MFS-1 IPR016196:Major facilitator superfamily, general substrate transporter
381	6	FBgn0039464	CG6330	CG6330	-	no	-0.15353	-0.42631	-0.4828	nucleoside metabolic process ; GO:0009116 | inferred from electronic annotation with InterPro:IPR000845 nucleotide catabolic process ; GO:0009166 | inferred from electronic annotation with InterPro:IPR010059	cytoplasm ; GO:0005737 | inferred from electronic annotation with InterPro:IPR010059	uridine phosphorylase activity ; GO:0004850 | inferred from sequence or structural similarity with NCBI_NP:775491	IPR000845:Nucleoside phosphorylase IPR010059:Uridine phosphorylase, eukaryotic IPR018017:Nucleoside phosphorylase, family 1
382	6	FBgn0021765	CG7113	scu	scully	no	-0.12597	-0.41327	-0.44587	acyl-CoA metabolic process ; GO:0006637 | inferred from direct assay androgen metabolic process ; GO:0008209 | inferred from direct assay ecdysone metabolic process ; GO:0008205 | inferred from direct assay estrogen metabolic process ; GO:0008210 | inferred from direct assay fatty acid metabolic process ; GO:0006631 | inferred from direct assay steroid metabolic process ; GO:0008202 | inferred fr…	lipid particle ; GO:0005811 | inferred from direct assay cytosol ; GO:0005829 | non-traceable author statement mitochondrion ; GO:0005739 | non-traceable author statement	3-alpha(17-beta)-hydroxysteroid dehydrogenase (NAD+) activity ; GO:0047035 | inferred from direct assay 7-beta-hydroxysteroid dehydrogenase (NADP+) activity ; GO:0047022 | inferred from direct assay acetoacetyl-CoA reductase activity ; GO:0018454 | inferred from direct assay estradiol 17-beta-dehydrogenase activity ; GO:0004303 | inferred from direct assay steroid dehydrogenase activity ; GO:0016…	IPR002198:Short-chain dehydrogenase/reductase SDR IPR002347:Glucose/ribitol dehydrogenase IPR016040:NAD(P)-binding domain IPR020904:Short-chain dehydrogenase/reductase, conserved site
383	6	FBgn0052548	CG32548	CG32548	-	no	-0.48279	0.290469	-0.41611	-	-	-	-
384	6	FBgn0260942	CG6921	bond	james bond	no	-0.2619	0.176266	-0.31009	cytokinesis after meiosis I ; GO:0007110 | inferred from mutant phenotype cytokinesis after meiosis II ; GO:0007111 | inferred from mutant phenotype cytokinesis, contractile ring formation ; GO:0000915 | inferred from mutant phenotype spindle assembly ; GO:0051225 | inferred from mutant phenotype male meiosis cytokinesis ; GO:0007112 | inferred from mutant phenotype meiotic spindle organization ;…	integral to membrane ; GO:0016021 | inferred from electronic annotation with InterPro:IPR002076	-	IPR002076:GNS1/SUR4 membrane protein
385	6	FBgn0032217	CG4972	CG4972	-	no	-0.27412	0.031666	-0.15922	-	-	-	IPR016574:Nicalin
386	6	FBgn0035909	CG6822	ergic53	ergic53	no	-0.0815	-0.15715	-0.45497	-	membrane ; GO:0016020 | inferred from electronic annotation with InterPro:IPR005052	mannose binding ; GO:0005537 | inferred from sequence or structural similarity with EMBL:U09716	IPR005052:Legume-like lectin IPR008985:Concanavalin A-like lectin/glucanase IPR013320:Concanavalin A-like lectin/glucanase, subgroup
387	6	FBgn0000405	CG3510	CycB	Cyclin B	no	-0.10203	-0.16706	-0.38374	cytokinesis ; GO:0000910 | inferred from mutant phenotype mitotic anaphase B ; GO:0000092 | inferred from mutant phenotype mitotic chromosome movement towards spindle pole ; GO:0007079 | inferred from mutant phenotype cytokinesis after mitosis ; GO:0000281 | inferred from mutant phenotype attachment of spindle microtubules to kinetochore ; GO:0008608 | inferred from mutant phenotype attachment of…	pole plasm ; GO:0045495 | traceable author statement chromosome, centromeric region ; GO:0000775 | traceable author statement cytoplasm ; GO:0005737 | traceable author statement spindle ; GO:0005819 | traceable author statement nuclear cyclin-dependent protein kinase holoenzyme complex ; GO:0019908 | non-traceable author statement spindle midzone ; GO:0051233 | inferred from direct assay nucleus …	cyclin-dependent protein kinase regulator activity ; GO:0016538 | inferred from direct assay cyclin-dependent protein kinase regulator activity ; GO:0016538 | inferred from sequence or structural similarity with UniProtKB:P15206 cyclin-dependent protein kinase regulator activity ; GO:0016538 | non-traceable author statement	IPR004367:Cyclin, C-terminal IPR006670:Cyclin IPR006671:Cyclin, N-terminal IPR011028:Cyclin-like IPR013763:Cyclin-related IPR014400:Cyclin, A/B/D/E IPR015454:G2/mitotic-specific cyclin B
388	6	FBgn0031936	CG13794	CG13794	-	no	-0.06067	-0.14722	-0.36248	neurotransmitter transport ; GO:0006836 | inferred from sequence or structural similarity with DAT	-	neurotransmitter transporter activity ; GO:0005326 | inferred from sequence or structural similarity with DAT	-
389	6	FBgn0039797	CG1340	CG1340	-	no	-0.04688	-0.10717	-0.3506	translational initiation ; GO:0006413 | inferred from sequence or structural similarity	cytosol ; GO:0005829 | inferred from sequence or structural similarity	mRNA binding ; GO:0003729 | inferred from sequence or structural similarity translation initiation factor activity ; GO:0003743 | inferred from sequence or structural similarity nucleic acid binding ; GO:0003676 | inferred from electronic annotation with InterPro:IPR000504 nucleotide binding ; GO:0000166 | inferred from electronic annotation with InterPro:IPR012677	IPR000504:RNA recognition motif, RNP-1 IPR012677:Nucleotide-binding, alpha-beta plait
390	6	FBgn0032660	CG15150	elfless	elfless	no	-0.07071	-0.28796	-0.33943	-	nucleus ; GO:0005634 | inferred from direct assay	protein binding ; GO:0005515 | inferred from electronic annotation with InterPro:IPR001841 zinc ion binding ; GO:0008270 | inferred from electronic annotation with InterPro:IPR001841	IPR001841:Zinc finger, RING-type IPR017907:Zinc finger, RING-type, conserved site IPR018957:Zinc finger, C3HC4 RING-type
391	6	FBgn0027579	CG5508	CG5508	-	no	-0.01932	-0.21554	-0.28651	phospholipid biosynthetic process ; GO:0008654 | inferred from sequence or structural similarity with UniProtKB:Q9HCL2 plasma membrane organization ; GO:0007009 | inferred from sequence or structural similarity with UniProtKB:Q9HCL2	mitochondrial outer membrane ; GO:0005741 | inferred from sequence or structural similarity with UniProtKB:Q9HCL2	glycerol-3-phosphate O-acyltransferase activity ; GO:0004366 | inferred from sequence or structural similarity with UniProtKB:P97564 glycerol-3-phosphate O-acyltransferase activity ; GO:0004366 | inferred from sequence or structural similarity with UniProtKB:Q9HCL2	IPR002123:Phospholipid/glycerol acyltransferase
392	6	FBgn0039184	CG6432	CG6432	-	no	-0.19782	-0.21125	-0.31495	metabolic process ; GO:0008152 | inferred from electronic annotation with InterPro:IPR000873	-	acetate-CoA ligase activity ; GO:0003987 | inferred from sequence or structural similarity with SGD_LOCUS:ACS1; SGD:S0000050	IPR000873:AMP-dependent synthetase/ligase
393	6	FBgn0085217	CG34188	CG34188	-	no	0.030244	-0.11908	-0.38055	-	-	-	-
394	6	FBgn0020236	CG8322	ATPCL	ATP citrate lyase	no	0.006603	-0.11031	-0.36199	acetyl-CoA biosynthetic process ; GO:0006085 | inferred from sequence or structural similarity with UniProtKB:P16638 citrate metabolic process ; GO:0006101 | inferred from sequence or structural similarity with UniProtKB:P16638 cellular carbohydrate metabolic process ; GO:0044262 | inferred from electronic annotation with InterPro:IPR014608, InterPro:IPR016141, InterPro:IPR016143	cytoplasm ; GO:0005737 | inferred from sequence or structural similarity with UniProtKB:P16638 lipid particle ; GO:0005811 | inferred from direct assay	ATP citrate synthase activity ; GO:0003878 | inferred from sequence or structural similarity ATP citrate synthase activity ; GO:0003878 | non-traceable author statement ATP citrate synthase activity ; GO:0003878 | inferred from sequence or structural similarity with UniProtKB:P16638 succinate-CoA ligase (ADP-forming) activity ; GO:0004775 | inferred from electronic annotation with InterPro:IPR017…	IPR003781:CoA-binding IPR005810:Succinyl-CoA ligase, alpha subunit IPR005811:ATP-citrate lyase/succinyl-CoA ligase IPR013650:ATP-grasp fold, succinyl-CoA synthetase-type IPR013816:ATP-grasp fold, subdomain 2 IPR014608:ATP-citrate synthase IPR016102:Succinyl-CoA synthetase-like IPR016141:Citrate synthase-like, core IPR016143:Citrate synthase-like, small alpha subdomain IPR017440:ATP-citrate lyase/…
395	6	FBgn0036807	CG6893	CG6893	-	no	0.071514	-0.15333	-0.36006	transmembrane transport ; GO:0055085 | inferred from electronic annotation with InterPro:IPR001993	mitochondrion ; GO:0005739 | inferred from sequence or structural similarity with EMBL:AJ223355; protein_id:CAA11278 membrane ; GO:0016020 | inferred from electronic annotation with InterPro:IPR001993	dicarboxylic acid transmembrane transporter activity ; GO:0005310 | inferred from sequence or structural similarity with EMBL:AJ223355; protein_id:CAA11278 binding ; GO:0005488 | inferred from electronic annotation with InterPro:IPR001993	IPR001993:Mitochondrial substrate carrier IPR018108:Mitochondrial substrate/solute carrier
396	6	FBgn0034467	CG15128	CG15128	-	no	-0.00886	-0.10076	-0.28887	-	-	-	IPR013026:Tetratricopeptide repeat-containing domain IPR019734:Tetratricopeptide repeat
397	6	FBgn0031690	CG7742	CG7742	-	no	-0.0135	-0.07836	-0.28243	regulation of Rab GTPase activity ; GO:0032313 | inferred from electronic annotation with InterPro:IPR000195	intracellular ; GO:0005622 | inferred from electronic annotation with InterPro:IPR000195	Rab GTPase activator activity ; GO:0005097 | inferred from electronic annotation with InterPro:IPR000195	IPR000195:RabGAP/TBC
398	6	FBgn0038163	CG10841	CG10841	-	no	-0.03655	-0.06655	-0.26812	-	-	-	IPR018249:EF-HAND 2
399	6	FBgn0029728	CG2861	CG2861	-	no	-0.02449	-0.09894	-0.22891	-	-	-	-
400	6	FBgn0024230	CG10234	Hs2st	heparan sulfate 2-O-sulfotransferase	no	0.060359	-0.05109	-0.28783	signal transduction ; GO:0007165 | non-traceable author statement open tracheal system development ; GO:0007424 | inferred from mutant phenotype inferred from genetic interaction with Hs6st	-	heparan sulfate 2-O-sulfotransferase activity ; GO:0004394 | inferred from sequence or structural similarity with EMBL:AF060178 heparan sulfate 2-O-sulfotransferase activity ; GO:0004394 | inferred from direct assay	IPR007734:Heparan sulphate 2-O-sulfotransferase
401	6	FBgn0011224	CG31000	heph	hephaestus	no	-0.10558	0.031956	-0.28004	spermatid development ; GO:0007286 | inferred from mutant phenotype nuclear mRNA splicing, via spliceosome ; GO:0000398 | inferred from sequence or structural similarity with NCBI_NP:002810 Notch signaling pathway ; GO:0007219 | inferred from mutant phenotype imaginal disc-derived wing margin morphogenesis ; GO:0008587 | inferred from mutant phenotype imaginal disc-derived wing vein morphogenesis…	nucleus ; GO:0005634 | inferred from electronic annotation with InterPro:IPR006536	poly-pyrimidine tract binding ; GO:0008187 | non-traceable author statement mRNA binding ; GO:0003729 | inferred from sequence or structural similarity poly-pyrimidine tract binding ; GO:0008187 | inferred from sequence or structural similarity with NCBI_NP:002810 nucleotide binding ; GO:0000166 | inferred from electronic annotation with InterPro:IPR012677	IPR000504:RNA recognition motif, RNP-1 IPR006536:HnRNP-L/PTB/hephaestus splicing factor IPR012677:Nucleotide-binding, alpha-beta plait
402	6	FBgn0015320	CG6720	UbcD2	Ubiquitin conjugating enzyme 2	no	-0.12506	0.012328	-0.26792	regulation of protein metabolic process ; GO:0051246 | inferred from electronic annotation with InterPro:IPR000608 post-translational protein modification ; GO:0043687 | inferred from electronic annotation with InterPro:IPR000608	-	ubiquitin-protein ligase activity ; GO:0004842 | inferred from genetic interaction with SGD_LOCUS:UBC4; SGD:S0000286 AND inferred from genetic interaction with SGD_LOCUS:UBC5; SGD:S0002466 AND inferred from sequence or structural similarity with SGD_LOCUS:UBC4; SGD:S0000286 AND inferred from sequence or structural similarity with SGD_LOCUS:UBC5; SGD:S0002466 ubiquitin-protein ligase activity ; GO…	IPR000608:Ubiquitin-conjugating enzyme, E2 IPR016135:Ubiquitin-conjugating enzyme/RWD-like
403	6	FBgn0259714	CG42368	CG42368	-	no	-0.08316	-0.09565	-0.18348	-	cellular_component ; GO:0005575 | no biological data available	-	-
404	6	FBgn0011754	CG1830	PhKgamma	Phosphorylase kinase gamma	no	0.100923	0.002217	-0.16724	embryonic morphogenesis ; GO:0048598 | inferred from mutant phenotype glucose catabolic process ; GO:0006007 | inferred from sequence or structural similarity protein amino acid phosphorylation ; GO:0006468 | inferred from sequence or structural similarity protein amino acid phosphorylation ; GO:0006468 | non-traceable author statement glycogen biosynthetic process ; GO:0005978 | inferred from el…	phosphorylase kinase complex ; GO:0005964 | inferred from sequence or structural similarity phosphorylase kinase complex ; GO:0005964 | inferred from electronic annotation with InterPro:IPR002291	phosphorylase kinase activity ; GO:0004689 | inferred from sequence or structural similarity protein serine/threonine kinase activity ; GO:0004674 | non-traceable author statement ATP binding ; GO:0005524 | inferred from electronic annotation with InterPro:IPR000719, InterPro:IPR002290, InterPro:IPR002291, InterPro:IPR017441, InterPro:IPR017442 phosphorylase kinase activity ; GO:0004689 | inferre…	IPR000719:Protein kinase, catalytic domain IPR002290:Serine/threonine-protein kinase domain IPR002291:Phosphorylase kinase, gamma catalytic subunit IPR008271:Serine/threonine-protein kinase, active site IPR011009:Protein kinase-like domain IPR017441:Protein kinase, ATP binding site IPR017442:Serine/threonine-protein kinase-like domain IPR020636:Calcium/calmodulin-dependent protein kinase-like
405	6	FBgn0261610	CG42699	CG42699	-	no	0.004447	-0.10799	-0.11964	-	-	-	-
406	6	FBgn0260387	CG42513	CG42513	-	no	0.003523	-0.08594	-0.09666
407	6	FBgn0053202	CG33202	dpr11	dpr11	no	-0.01429	-0.0151	-0.09256	biological_process ; GO:0008150 | no biological data available	cellular_component ; GO:0005575 | no biological data available	molecular_function ; GO:0003674 | no biological data available	IPR003598:Immunoglobulin subtype 2 IPR003599:Immunoglobulin subtype IPR007110:Immunoglobulin-like IPR013151:Immunoglobulin IPR013098:Immunoglobulin I-set IPR013783:Immunoglobulin-like fold
408	6	FBgn0000114	CG31762	aret	arrest	no	-0.01758	-0.00499	-0.07258	spermatid development ; GO:0007286 | inferred from mutant phenotype negative regulation of oskar mRNA translation ; GO:0007319 | traceable author statement germarium-derived female germ-line cyst formation ; GO:0030727 | traceable author statement germ-line stem cell division ; GO:0042078 | non-traceable author statement mRNA polyadenylation ; GO:0006378 | traceable author statement regulation of…	nucleus ; GO:0005634 | inferred by curator from GO:0000381 P granule ; GO:0043186 | inferred from direct assay	mRNA binding ; GO:0003729 | inferred from sequence or structural similarity with HGNC_gene:CUGBP2; HGNC:2550; OMIM:602538 mRNA 3'-UTR binding ; GO:0003730 | inferred from direct assay mRNA binding ; GO:0003729 | non-traceable author statement mRNA 3'-UTR binding ; GO:0003730 | traceable author statement mRNA binding ; GO:0003729 | traceable author statement mRNA binding ; GO:0003729 | inferred fr…	IPR015903:Ribonucleoprotein, BRUNO-like IPR000504:RNA recognition motif, RNP-1 IPR012677:Nucleotide-binding, alpha-beta plait
409	6	FBgn0029833	CG5941	CG5941	-	no	0.14121	-0.1992	-0.25393	-	-	RNA binding ; GO:0003723 | inferred from electronic annotation with InterPro:IPR002478	IPR015947:Pseudouridine synthase/archaeosine transglycosylase-like IPR002478:Pseudouridine synthase/archaeosine transglycosylase IPR004521:Uncharacterised domain 2 IPR016437:Translation machinery-associated RNA binding protein, predicted
410	6	FBgn0030051	CG2056	spirit	Serine Protease Immune Response Integrator	no	0.279184	-0.21655	-0.11326	proteolysis ; GO:0006508 | non-traceable author statement innate immune response ; GO:0045087 | inferred from mutant phenotype defense response to Gram-positive bacterium ; GO:0050830 | inferred from mutant phenotype defense response to Gram-negative bacterium ; GO:0050829 | inferred from mutant phenotype defense response to fungus ; GO:0050832 | inferred from mutant phenotype positive regulation…	-	serine-type endopeptidase activity ; GO:0004252 | non-traceable author statement serine-type endopeptidase activity ; GO:0004252 | inferred from electronic annotation with InterPro:IPR001254, InterPro:IPR001314, InterPro:IPR006604, InterPro:IPR018114	IPR001254:Peptidase S1/S6, chymotrypsin/Hap IPR001314:Peptidase S1A, chymotrypsin IPR006604:Disulphide knot CLIP IPR009003:Serine/cysteine peptidase, trypsin-like IPR018114:Peptidase S1/S6, chymotrypsin/Hap, active site
411	6	FBgn0034885	CG4019	CG4019	-	no	0.242972	0.056419	-0.22613	transport ; GO:0006810 | inferred from electronic annotation with InterPro:IPR000425	membrane ; GO:0016020 | inferred from electronic annotation with InterPro:IPR000425	water channel activity ; GO:0015250 | inferred from sequence or structural similarity with UniProtKB:P55087	IPR000425:Major intrinsic protein
412	6	FBgn0036068	CG6640	CG6640	-	no	-0.07527	-0.46547	-0.27544	transmembrane transport ; GO:0055085 | inferred from electronic annotation with InterPro:IPR005828	integral to membrane ; GO:0016021 | inferred from electronic annotation with InterPro:IPR005828	transporter activity ; GO:0005215 | inferred from electronic annotation with InterPro:IPR005828	IPR005828:General substrate transporter IPR016196:Major facilitator superfamily, general substrate transporter
413	6	FBgn0031362	CG17646	CG17646	-	no	-0.04935	-0.45757	-0.07194	-	ATP-binding cassette (ABC) transporter complex ; GO:0043190 | inferred from sequence or structural similarity with EMBL:AY048757 integral to membrane ; GO:0016021 | inferred from electronic annotation with InterPro:IPR020064	ATPase activity, coupled to transmembrane movement of substances ; GO:0042626 | inferred from sequence or structural similarity with EMBL:AY048757 transporter activity ; GO:0005215 | inferred from sequence or structural similarity with EMBL:AY048757 ATP binding ; GO:0005524 | inferred from electronic annotation with InterPro:IPR003439, InterPro:IPR017871, InterPro:IPR020064	IPR003439:ABC transporter-like IPR003593:ATPase, AAA+ type, core IPR013525:ABC-2 type transporter IPR017871:ABC transporter, conserved site IPR020064:ABC transporter G1-like
414	7	FBgn0003425	CG8355	sli	slit	no	-0.00049	-0.0001	-0.03292	glial cell migration ; GO:0008347 | inferred from mutant phenotype mesoderm migration ; GO:0007509 | inferred from mutant phenotype negative chemotaxis ; GO:0050919 | inferred from mutant phenotype axon guidance ; GO:0007411 | non-traceable author statement axon guidance ; GO:0007411 | inferred from genetic interaction with robo AND inferred from mutant phenotype AND inferred from physical intera…	extracellular region ; GO:0005576 | inferred from direct assay proteinaceous extracellular matrix ; GO:0005578 | traceable author statement	receptor binding ; GO:0005102 | traceable author statement protein binding ; GO:0005515 | inferred from physical interaction with robo calcium ion binding ; GO:0005509 | inferred from electronic annotation with InterPro:IPR001881, InterPro:IPR018097	IPR018097:EGF-like calcium-binding, conserved site IPR000152:EGF-type aspartate/asparagine hydroxylation site IPR000372:Leucine-rich repeat-containing N-terminal domain IPR000483:Cysteine-rich flanking region, C-terminal domain IPR000742:EGF-like, type 3 IPR001611:Leucine-rich repeat IPR001791:Laminin G IPR001881:EGF-like calcium-binding IPR003591:Leucine-rich repeat, typical subtype IPR006207:Cy…
415	7	FBgn0013984	CG18402	InR	Insulin-like receptor	no	0.006722	0.01243	0.001422	embryonic development via the syncytial blastoderm ; GO:0001700 | inferred from expression pattern insulin receptor signaling pathway ; GO:0008286 | inferred from sequence or structural similarity insulin receptor signaling pathway ; GO:0008286 | inferred from direct assay imaginal disc growth ; GO:0007446 | inferred from mutant phenotype regulation of multicellular organism growth ; GO:0040014 |…	insulin receptor complex ; GO:0005899 | inferred from direct assay plasma membrane ; GO:0005886 | inferred from sequence or structural similarity cell-cell junction ; GO:0005911 | inferred from direct assay plasma membrane ; GO:0005886 | inferred from sequence or structural similarity with HGNC_gene:IGF1R; HGNC:5465; OMIM:147370 AND inferred from sequence or structural similarity with HGNC_gene:I…	insulin receptor activity ; GO:0005009 | inferred from direct assay insulin receptor activity ; GO:0005009 | inferred from direct assay AND inferred from sequence or structural similarity ATP binding ; GO:0005524 | inferred by curator from GO:0004713 protein tyrosine kinase activity ; GO:0004713 | non-traceable author statement insulin receptor activity ; GO:0005009 | inferred from sequence or st…	IPR000494:EGF receptor, L domain IPR000719:Protein kinase, catalytic domain IPR001245:Tyrosine-protein kinase, catalytic domain IPR002011:Tyrosine-protein kinase, receptor class II, conserved site IPR003961:Fibronectin, type III IPR006211:Furin-like cysteine-rich domain IPR006212:Furin-like repeat IPR008266:Tyrosine-protein kinase, active site IPR008957:Fibronectin, type III-like fold IPR009030:G…
416	7	FBgn0039467	CG14253	CG14253	-	no	0.028	0.0622	-0.01023	-	-	-	-
417	7	FBgn0014141	CG3937	cher	cheerio	no	-0.01823	-0.01278	0.020712	ovarian ring canal formation ; GO:0007301 | inferred from mutant phenotype protein localization ; GO:0008104 | inferred from mutant phenotype ring canal formation, actin assembly ; GO:0008302 | inferred from mutant phenotype germarium-derived female germ-line cyst encapsulation ; GO:0030708 | inferred from mutant phenotype ring canal formation ; GO:0030725 | inferred from mutant phenotype determi…	germline ring canal inner rim ; GO:0035183 | inferred from direct assay germline ring canal outer rim ; GO:0035182 | inferred from direct assay	actin binding ; GO:0003779 | inferred from sequence or structural similarity with HGNC_gene:FLNA; HGNC:3754; OMIM:300017 actin binding ; GO:0003779 | inferred from sequence or structural similarity actin binding ; GO:0003779 | inferred from sequence or structural similarity with EMBL:AF089841; protein_id:AAD12245.1	IPR001298:Filamin/ABP280 repeat IPR001589:Actinin-type, actin-binding, conserved site IPR001715:Calponin-like actin-binding IPR013783:Immunoglobulin-like fold IPR014756:Immunoglobulin E-set IPR016146:Calponin-homology IPR017868:Filamin/ABP280 repeat-like
418	7	FBgn0034031	CG12963	CG12963	-	no	0.018146	-0.03416	0.0369	-	-	-	-
419	7	FBgn0034886	CG5411	Pde8	Phosphodiesterase 8	no	-0.03012	-0.01885	0.076714	mesoderm development ; GO:0007498 | inferred from expression pattern regulation of transcription, DNA-dependent ; GO:0006355 | inferred from electronic annotation with InterPro:IPR001789, InterPro:IPR013767 two-component signal transduction system (phosphorelay) ; GO:0000160 | inferred from electronic annotation with InterPro:IPR001789	-	3',5'-cyclic-AMP phosphodiesterase activity ; GO:0004115 | inferred from sequence or structural similarity with HGNC_gene:PDE8A; HGNC:8793; OMIM:602972 3',5'-cyclic-AMP phosphodiesterase activity ; GO:0004115 | inferred from direct assay 3',5'-cyclic-AMP phosphodiesterase activity ; GO:0004115 | inferred from sequence or structural similarity with EMBL:AF067806 two-component response regulator ac…	IPR000014:PAS IPR001789:Signal transduction response regulator, receiver domain IPR002073:3'5'-cyclic nucleotide phosphodiesterase IPR003607:Metal-dependent phosphohydrolase, HD domain IPR013767:PAS fold
420	7	FBgn0040394	CG16903	CG16903	-	no	0.075916	0.050733	0.052661	-	nucleus ; GO:0005634 | inferred from sequence or structural similarity with EMBL:AF159159; protein_id:AAD43568.1	cyclin-dependent protein kinase regulator activity ; GO:0016538 | inferred from sequence or structural similarity with EMBL:AF159159; protein_id:AAD43568.1 general RNA polymerase II transcription factor activity ; GO:0016251 | inferred from sequence or structural similarity with EMBL:AF159159; protein_id:AAD43568.1	IPR006670:Cyclin IPR006671:Cyclin, N-terminal IPR011028:Cyclin-like IPR013763:Cyclin-related IPR015429:Transcription regulator cyclin IPR015431:Cyclin L, metazoan IPR017060:Cyclin L
421	7	FBgn0034286	CG33996	dpr13	dpr13	no	0.10126	-0.03735	0.083325	biological_process ; GO:0008150 | no biological data available	cellular_component ; GO:0005575 | no biological data available	molecular_function ; GO:0003674 | no biological data available	-
422	7	FBgn0043904	CG31761	bru-2	bruno-2	no	-0.14754	0.032451	0.042787	negative regulation of translation ; GO:0017148 | inferred from sequence alignment with aret	-	mRNA binding ; GO:0003729 | inferred from sequence or structural similarity with EMBL:U53931; protein_id:AAA98566.1 RNA binding ; GO:0003723 | inferred from sequence alignment with aret nucleotide binding ; GO:0000166 | inferred from electronic annotation with InterPro:IPR012677	IPR000504:RNA recognition motif, RNP-1 IPR012677:Nucleotide-binding, alpha-beta plait IPR015903:Ribonucleoprotein, BRUNO-like
423	7	FBgn0063649	CG6006	CG6006	-	no	-0.09569	0.022264	0.134194	transmembrane transport ; GO:0055085 | inferred from electronic annotation with InterPro:IPR005829, InterPro:IPR011701	membrane ; GO:0016020 | inferred from electronic annotation with InterPro:IPR005829	carnitine transporter activity ; GO:0015226 | inferred from sequence or structural similarity with EMBL:AF111425	IPR005829:Sugar transporter, conserved site IPR011701:Major facilitator superfamily MFS-1 IPR016196:Major facilitator superfamily, general substrate transporter
424	7	FBgn0035357	CG1244	MEP-1	-	no	0.071155	0.043111	0.147207	dendrite morphogenesis ; GO:0048813 | inferred from mutant phenotype	intracellular ; GO:0005622 | inferred from electronic annotation with InterPro:IPR007087, InterPro:IPR015880	ATPase activity, coupled ; GO:0042623 | inferred from direct assay zinc ion binding ; GO:0008270 | inferred from electronic annotation with InterPro:IPR007087, InterPro:IPR015880	IPR007087:Zinc finger, C2H2-type IPR015880:Zinc finger, C2H2-like
425	7	FBgn0031762	CG9098	CG9098	-	no	0.049526	-0.00228	0.198372	small GTPase mediated signal transduction ; GO:0007264 | inferred from electronic annotation with InterPro:IPR001895, InterPro:IPR008937	intracellular ; GO:0005622 | inferred from electronic annotation with InterPro:IPR001895, InterPro:IPR008937	SH3/SH2 adaptor activity ; GO:0005070 | inferred from sequence or structural similarity with NCBI_gi:4885527 guanyl-nucleotide exchange factor activity ; GO:0005085 | inferred from electronic annotation with InterPro:IPR001895, InterPro:IPR008937	IPR000980:SH2 motif IPR001660:Sterile alpha motif SAM IPR001895:Guanine-nucleotide dissociation stimulator CDC25 IPR008937:Ras guanine nucleotide exchange factor IPR013761:Sterile alpha motif-type IPR010993:Sterile alpha motif homology
426	7	FBgn0039528	CG5634	dsd	distracted	no	0.070501	0.092362	0.192704	-	membrane ; GO:0016020 | inferred from electronic annotation with InterPro:IPR002165	-	IPR000742:EGF-like, type 3 IPR000859:CUB IPR002049:EGF-like, laminin IPR002165:Plexin IPR003659:Plexin/semaphorin/integrin IPR006209:EGF IPR006210:EGF-like IPR006652:Kelch repeat type 1 IPR011043:Galactose oxidase/kelch, beta-propeller IPR013032:EGF-like region, conserved site IPR013111:EGF, extracellular IPR015915:Kelch-type beta propeller
427	7	FBgn0020912	CG1447	Ptx1	Ptx1	no	0.082678	0.113962	0.209623	regulation of transcription ; GO:0045449 | inferred from sequence or structural similarity with MGD:Pitx2; MGI:MGI:109340 dendrite morphogenesis ; GO:0048813 | inferred from mutant phenotype regulation of transcription, DNA-dependent ; GO:0006355 | inferred from electronic annotation with InterPro:IPR001356, InterPro:IPR017970	transcription factor complex ; GO:0005667 | inferred from sequence or structural similarity with MGD:Pitx2; MGI:MGI:109340	transcription factor activity ; GO:0003700 | inferred from sequence or structural similarity with MGD:Pitx2; MGI:MGI:109340 sequence-specific DNA binding ; GO:0043565 | inferred from electronic annotation with InterPro:IPR001356, InterPro:IPR017970	IPR017970:Homeobox, conserved site IPR001356:Homeobox IPR003654:Paired-like homeodomain protein, OAR IPR009057:Homeodomain-like IPR012287:Homeodomain-related IPR016233:Homeobox Pitx/unc30
428	7	FBgn0031233	CG11490	CG11490	-	no	0.103461	0.09495	0.245014	regulation of Rab GTPase activity ; GO:0032313 | inferred from electronic annotation with InterPro:IPR000195	intracellular ; GO:0005622 | inferred from electronic annotation with InterPro:IPR000195	GTPase activator activity ; GO:0005096 | inferred from sequence or structural similarity with SGD_LOCUS:GYP7; SGD:S0002393 Rab GTPase activator activity ; GO:0005097 | inferred from electronic annotation with InterPro:IPR000195	IPR000195:RabGAP/TBC
429	7	FBgn0003328	CG8095	scb	scab	no	0.080121	0.189076	0.162505	cell adhesion ; GO:0007155 | inferred from physical interaction with mys AND inferred from sequence or structural similarity cell adhesion ; GO:0007155 | traceable author statement dorsal closure ; GO:0007391 | traceable author statement cell adhesion ; GO:0007155 | non-traceable author statement cell migration ; GO:0016477 | traceable author statement midgut development ; GO:0007494 | traceable …	plasma membrane ; GO:0005886 | inferred from sequence or structural similarity integrin complex ; GO:0008305 | inferred from sequence or structural similarity integrin complex ; GO:0008305 | non-traceable author statement focal adhesion ; GO:0005925 | inferred from sequence or structural similarity integral to membrane ; GO:0016021 | non-traceable author statement integrin complex ; GO:0008305 | …	cell adhesion molecule binding ; GO:0050839 | inferred from physical interaction with mys AND inferred from sequence or structural similarity receptor activity ; GO:0004872 | inferred from physical interaction with mys AND inferred from sequence or structural similarity cell adhesion molecule binding ; GO:0050839 | traceable author statement receptor activity ; GO:0004872 | traceable author state…	IPR018184:Integrin alpha chain, C-terminal cytoplasmic region, conserved site IPR000413:Integrin alpha chain IPR013517:FG-GAP IPR013519:Integrin alpha beta-propellor IPR013649:Integrin alpha-2
430	7	FBgn0051342	CG31342	CG31342	-	no	0.132108	0.164729	0.199531	-	-	protein binding ; GO:0005515 | inferred from electronic annotation with InterPro:IPR001478	IPR011993:Pleckstrin homology-type IPR001478:PDZ/DHR/GLGF
431	7	FBgn0031294	CG31795	ia2	ia2	no	0.167426	0.219971	0.317621	protein amino acid dephosphorylation ; GO:0006470 | non-traceable author statement protein amino acid dephosphorylation ; GO:0006470 | inferred from electronic annotation with InterPro:IPR000242	plasma membrane ; GO:0005886 | inferred from sequence or structural similarity with EMBL:U82439	protein tyrosine phosphatase activity ; GO:0004725 | non-traceable author statement transmembrane receptor protein tyrosine phosphatase activity ; GO:0005001 | non-traceable author statement transmembrane receptor protein tyrosine phosphatase activity ; GO:0005001 | inferred from sequence or structural similarity with EMBL:U82439	IPR000242:Protein-tyrosine phosphatase, receptor/non-receptor type IPR000387:Dual-specific/protein-tyrosine phosphatase, conserved region
432	7	FBgn0032957	CG2225	CG2225	-	no	-0.01279	0.098478	0.255687	-	-	-	-
433	7	FBgn0261283	CG8522	HLH106	Helix loop helix protein 106	no	0.033765	0.175279	0.268515	fatty acid biosynthetic process ; GO:0006633 | non-traceable author statement positive regulation of transcription ; GO:0045941 | traceable author statement regulation of fatty acid biosynthetic process ; GO:0042304 | traceable author statement phagocytosis, engulfment ; GO:0006911 | inferred from mutant phenotype regulation of transcription ; GO:0045449 | inferred from electronic annotation with…	nucleus ; GO:0005634 | traceable author statement nucleus ; GO:0005634 | inferred from sequence or structural similarity with NCBI_gi:4759168 nucleus ; GO:0005634 | non-traceable author statement	transcription factor activity ; GO:0003700 | inferred from sequence or structural similarity with NCBI_gi:4759168 transcription factor activity ; GO:0003700 | non-traceable author statement	IPR001092:Helix-loop-helix DNA-binding domain IPR011598:Helix-loop-helix DNA-binding
434	7	FBgn0083945	CG34109	CG34109	-	no	-0.02175	0.174878	0.310521	-	-	-	-
435	7	FBgn0261262	CG42613	CG42613	-	no	0.027405	0.371722	0.166659	biological_process ; GO:0008150 | no biological data available	cellular_component ; GO:0005575 | no biological data available	molecular_function ; GO:0003674 | no biological data available	IPR000859:CUB IPR002172:Low density lipoprotein-receptor, class A (cysteine-rich) repeat
436	7	FBgn0086558	CG32744	Ubi-p5E	Ubiquitin-5E	no	-0.00953	0.326793	0.307079	protein modification process ; GO:0006464 | inferred from sequence or structural similarity ubiquitin-dependent protein catabolic process ; GO:0006511 | inferred from sequence or structural similarity	polytene chromosome band ; GO:0005704 | inferred from direct assay	protein binding ; GO:0005515 | inferred from sequence or structural similarity	IPR000626:Ubiquitin IPR019954:Ubiquitin conserved site IPR019955:Ubiquitin supergroup IPR019956:Ubiquitin subgroup
437	7	FBgn0034434	CG9811	Rgk1	Rgk1	no	0.009551	0.43214	0.384614	small GTPase mediated signal transduction ; GO:0007264 | inferred from electronic annotation with InterPro:IPR001806	membrane ; GO:0016020 | inferred from electronic annotation with InterPro:IPR020849	GTPase activity ; GO:0003924 | inferred from sequence or structural similarity with UniProtKB:P55043 GTP binding ; GO:0005525 | inferred from electronic annotation with InterPro:IPR001806, InterPro:IPR020849	IPR001806:Ras GTPase IPR013753:Ras IPR020849:Ras small GTPase
438	7	FBgn0029996	CG2257	Ubc-E2H	Ubc-E2H	no	0.063538	0.321491	0.374851	regulation of protein metabolic process ; GO:0051246 | inferred from electronic annotation with InterPro:IPR000608 protein ubiquitination ; GO:0016567 | inferred from electronic annotation with InterPro:IPR015581	-	ubiquitin-protein ligase activity ; GO:0004842 | inferred from sequence or structural similarity with NCBI_gi:4507783	IPR000608:Ubiquitin-conjugating enzyme, E2 IPR015581:Ubiquitin-conjugating enzyme IPR016135:Ubiquitin-conjugating enzyme/RWD-like
439	7	FBgn0058100	CR40100	CR40100	-	no	0.029805	0.279844	0.417883	-	-	-	-
440	7	FBgn0085421	CG34392	Epac	Epac	yes	0.068505	0.263647	0.475043	regulation of small GTPase mediated signal transduction ; GO:0051056 | inferred from electronic annotation with InterPro:IPR000651 regulation of protein amino acid phosphorylation ; GO:0001932 | inferred from electronic annotation with InterPro:IPR002373	cAMP-dependent protein kinase complex ; GO:0005952 | inferred from electronic annotation with InterPro:IPR002373	cyclic nucleotide-dependent guanyl-nucleotide exchange factor activity ; GO:0017132 | inferred from sequence or structural similarity with EMBL:U78516 Rap guanyl-nucleotide exchange factor activity ; GO:0017034 | inferred from sequence or structural similarity with EMBL:AF115480 cAMP-dependent protein kinase regulator activity ; GO:0008603 | inferred from electronic annotation with InterPro:IPR00…	IPR018490:Cyclic nucleotide-binding-like IPR011991:Winged helix repressor DNA-binding IPR008937:Ras guanine nucleotide exchange factor IPR002373:cAMP/cGMP-dependent protein kinase IPR001895:Guanine-nucleotide dissociation stimulator CDC25 IPR000651:Ras-like guanine nucleotide exchange factor, N-terminal IPR000595:Cyclic nucleotide-binding IPR000591:DEP domain IPR000159:Ras-association IPR014710:R…
441	7	FBgn0002069	CG3821	Aats-asp	Aspartyl-tRNA synthetase	no	-0.19563	0.285792	0.449799	aspartyl-tRNA aminoacylation ; GO:0006422 | inferred from sequence or structural similarity with SGD_LOCUS:DPS1; SGD:S0003941 growth ; GO:0040007 | inferred from mutant phenotype	cytoplasm ; GO:0005737 | inferred from electronic annotation with InterPro:IPR002312, InterPro:IPR004364, InterPro:IPR004523, InterPro:IPR006195, InterPro:IPR018150	aspartate-tRNA ligase activity ; GO:0004815 | inferred from sequence or structural similarity with SGD_LOCUS:DPS1; SGD:S0003941 ATP binding ; GO:0005524 | inferred from electronic annotation with InterPro:IPR002312, InterPro:IPR004364, InterPro:IPR004523, InterPro:IPR006195, InterPro:IPR018150 nucleic acid binding ; GO:0003676 | inferred from electronic annotation with InterPro:IPR004365	IPR018150:Aminoacyl-tRNA synthetase, class II (D/K/N)-like IPR002312:Aspartyl-tRNA synthetase, class IIb IPR004364:Aminoacyl-tRNA synthetase, class II (D/K/N) IPR004365:Nucleic acid binding, OB-fold, tRNA/helicase-type IPR004523:Aspartyl-tRNA synthetase, class IIb, archea/euk type IPR006195:Aminoacyl-tRNA synthetase, class II, conserved region IPR012340:Nucleic acid-binding, OB-fold IPR016027:Nuc…
442	7	FBgn0010222	CG18466	Nmdmc	NAD-dependent methylenetetrahydrofolate dehydrogenase	no	-0.09333	0.178298	0.507824	10-formyltetrahydrofolate metabolic process ; GO:0009256 | inferred from sequence or structural similarity with UniProtKB:P13995 carbohydrate metabolic process ; GO:0005975 | inferred from sequence or structural similarity with UniProtKB:P13995 folic acid and derivative biosynthetic process ; GO:0009396 | inferred from electronic annotation with InterPro:IPR000672, InterPro:IPR020630, InterPro:IP…	mitochondrion ; GO:0005739 | inferred from sequence or structural similarity mitochondrion ; GO:0005739 | non-traceable author statement mitochondrion ; GO:0005739 | inferred from sequence or structural similarity with UniProtKB:P13995	methenyltetrahydrofolate cyclohydrolase activity ; GO:0004477 | inferred from sequence or structural similarity methenyltetrahydrofolate cyclohydrolase activity ; GO:0004477 | inferred from sequence or structural similarity with UniProtKB:P18155 methylenetetrahydrofolate dehydrogenase (NADP+) activity ; GO:0004488 | inferred from sequence or structural similarity with UniProtKB:P18155 methylenete…	IPR000672:Tetrahydrofolate dehydrogenase/cyclohydrolase IPR016040:NAD(P)-binding domain IPR020630:Tetrahydrofolate dehydrogenase/cyclohydrolase, catalytic domain IPR020631:Tetrahydrofolate dehydrogenase/cyclohydrolase, NAD(P)-binding domain IPR020867:Tetrahydrofolate dehydrogenase/cyclohydrolase, conserved site
443	7	FBgn0085640	-	CG41392	-	no	-0.14268	0.196102	0.545801	-	-	-	-
444	7	FBgn0050011	CG30011	gem	gemini	no	0.245906	0.234006	0.539027	regulation of transcription ; GO:0045449 | inferred from sequence or structural similarity with MGD:Tcfcp2; MGI:MGI:98509	nucleus ; GO:0005634 | inferred from sequence or structural similarity with UniProtKB:Q9ERA0	transcription factor activity ; GO:0003700 | inferred from sequence or structural similarity with UniProtKB:Q9ERA0	IPR001660:Sterile alpha motif SAM IPR007604:CP2 transcription factor IPR010993:Sterile alpha motif homology
445	7	FBgn0032497	CG6043	CG6043	-	no	0.158649	0.187009	0.623543	-	-	-	IPR009071:High mobility group, superfamily
446	7	FBgn0051279	CG31279	CG31279	-	no	0.127933	0.135239	0.650861	biological_process ; GO:0008150 | no biological data available	cellular_component ; GO:0005575 | no biological data available	molecular_function ; GO:0003674 | no biological data available	-
447	7	FBgn0037536	CG2698	CG2698	-	no	0.172294	0.266916	0.660699	-	-	-	IPR002549:Uncharacterised protein family UPF0118
448	7	FBgn0026401	CG17704	Nipped-B	Nipped-B	no	0.01636	0.323618	0.539532	mitotic sister chromatid cohesion ; GO:0007064 | inferred from mutant phenotype regulation of transcription, DNA-dependent ; GO:0006355 | inferred from mutant phenotype	nucleus ; GO:0005634 | inferred from direct assay	transcription activator activity ; GO:0016563 | inferred from mutant phenotype binding ; GO:0005488 | inferred from electronic annotation with InterPro:IPR016024	IPR000357:HEAT IPR016024:Armadillo-type fold
449	7	FBgn0038035	CG17227	lig3	DNA ligase III	no	0.016689	0.347145	0.581984	DNA recombination ; GO:0006310 | inferred from electronic annotation with InterPro:IPR000977, InterPro:IPR012308, InterPro:IPR012309, InterPro:IPR012310 DNA replication ; GO:0006260 | inferred from electronic annotation with InterPro:IPR000977, InterPro:IPR012308, InterPro:IPR012309, InterPro:IPR012310 DNA repair ; GO:0006281 | inferred from electronic annotation with InterPro:IPR000977, InterPro…	intracellular ; GO:0005622 | inferred from electronic annotation with InterPro:IPR001357	DNA ligase (ATP) activity ; GO:0003910 | inferred from sequence or structural similarity with EMBL:U66057 ATP binding ; GO:0005524 | inferred from electronic annotation with InterPro:IPR000977, InterPro:IPR012310 DNA binding ; GO:0003677 | inferred from electronic annotation with InterPro:IPR012308	IPR000977:ATP-dependent DNA ligase IPR001357:BRCT IPR012308:DNA ligase, N-terminal IPR012309:ATP dependent DNA ligase, C-terminal IPR012310:ATP dependent DNA ligase, central IPR012340:Nucleic acid-binding, OB-fold IPR016059:ATP-dependent DNA ligase, conserved site
450	7	FBgn0031969	CG7228	pes	peste	no	-0.00071	0.24017	0.592144	defense response ; GO:0006952 | non-traceable author statement cell adhesion ; GO:0007155 | inferred from electronic annotation with InterPro:IPR002159	integral to plasma membrane ; GO:0005887 | non-traceable author statement membrane ; GO:0016020 | inferred from electronic annotation with InterPro:IPR002159	scavenger receptor activity ; GO:0005044 | non-traceable author statement	IPR002159:CD36 antigen
451	7	FBgn0051216	CG31216	Naam	Nicotinamide amidase	no	0.029879	0.277693	0.636649	determination of adult lifespan ; GO:0008340 | inferred from mutant phenotype response to oxidative stress ; GO:0006979 | inferred from mutant phenotype negative regulation of neuron apoptosis ; GO:0043524 | inferred from direct assay metabolic process ; GO:0008152 | inferred from electronic annotation with InterPro:IPR000868	-	nicotinamidase activity ; GO:0008936 | inferred from direct assay calcium ion binding ; GO:0005509 | inferred from electronic annotation with InterPro:IPR002048, InterPro:IPR011992	IPR000868:Isochorismatase-like IPR002048:Calcium-binding EF-hand IPR018247:EF-Hand 1, calcium-binding site IPR018248:EF-Hand domain IPR018249:EF-HAND 2 IPR011992:EF-hand-like domain
452	7	FBgn0010417	CG32211	Taf6	TBP-associated factor 6	no	0.075554	0.277464	0.640232	transcription initiation from RNA polymerase II promoter ; GO:0006367 | inferred from sequence or structural similarity with HGNC_gene:TAF6L; HGNC:17305; OMIM:602946 AND inferred from sequence or structural similarity with SGD_LOCUS:TAF60; SGD:S0003080 regulation of transcription, DNA-dependent ; GO:0006355 | non-traceable author statement regulation of transcription factor activity ; GO:0051090 …	transcription factor TFIID complex ; GO:0005669 | inferred from sequence or structural similarity with HGNC_gene:TAF6L; HGNC:17305; OMIM:602946 AND inferred from sequence or structural similarity with SGD_LOCUS:TAF60; SGD:S0003080 nucleus ; GO:0005634 | non-traceable author statement transcription factor TFIID complex ; GO:0005669 | inferred from physical interaction with Taf4	general RNA polymerase II transcription factor activity ; GO:0016251 | inferred from sequence or structural similarity with HGNC_gene:TAF6L; HGNC:17305; OMIM:602946 AND inferred from sequence or structural similarity with SGD_LOCUS:TAF60; SGD:S0003080 DNA binding ; GO:0003677 | inferred from electronic annotation with InterPro:IPR009072 transcription initiation factor activity ; GO:0016986 | infe…	IPR004823:TATA box binding protein associated factor (TAF) IPR009072:Histone-fold IPR011442:Protein of unknown function DUF1546
453	7	FBgn0037084	CG7736	Syx6	Syntaxin 6	yes	0.218216	0.362139	0.568518	neurotransmitter secretion ; GO:0007269 | non-traceable author statement vesicle-mediated transport ; GO:0016192 | non-traceable author statement synaptic vesicle docking during exocytosis ; GO:0016081 | inferred from sequence or structural similarity Golgi vesicle transport ; GO:0048193 | inferred from electronic annotation with InterPro:IPR015260	plasma membrane ; GO:0005886 | inferred from sequence or structural similarity plasma membrane ; GO:0005886 | non-traceable author statement membrane ; GO:0016020 | inferred from electronic annotation with InterPro:IPR010989, InterPro:IPR015260	SNAP receptor activity ; GO:0005484 | inferred from sequence or structural similarity SNAP receptor activity ; GO:0005484 | non-traceable author statement protein binding ; GO:0005515 | inferred from electronic annotation with InterPro:IPR010989, InterPro:IPR015260	IPR000727:Target SNARE coiled-coil domain IPR010989:t-SNARE IPR015260:Syntaxin 6, N-terminal
454	7	FBgn0260972	CG8057	alc	alicorn	no	0.233831	0.399336	0.594043	maintenance of apical/basal cell polarity ; GO:0035090 | inferred from mutant phenotype neuron homeostasis ; GO:0070050 | inferred from mutant phenotype cellular response to DNA damage stimulus ; GO:0034984 | inferred from mutant phenotype	-	AMP-activated protein kinase activity ; GO:0004679 | inferred from sequence or structural similarity with UniProtKB:P80386	IPR006828:5-AMP-activated protein kinase, beta subunit, interaction domain
455	7	FBgn0034372	CG5469	Gint3	GDI interacting protein 3	no	0.136209	0.386267	0.596614	-	-	protein binding ; GO:0005515 | inferred from physical interaction with Gdi	IPR001012:UBX IPR006567:PUG domain IPR018997:PUB domain
456	7	FBgn0031906	CG5160	CG5160	-	no	0.171065	0.365873	0.618461	small GTPase mediated signal transduction ; GO:0007264 | inferred from electronic annotation with InterPro:IPR001806	membrane ; GO:0016020 | inferred from electronic annotation with InterPro:IPR020849	GTPase activity ; GO:0003924 | inferred from sequence or structural similarity with EMBL:K01970 GTP binding ; GO:0005525 | inferred from electronic annotation with InterPro:IPR001806, InterPro:IPR005225, InterPro:IPR020849	IPR001806:Ras GTPase IPR005225:Small GTP-binding protein IPR013753:Ras IPR020849:Ras small GTPase
457	7	FBgn0026751	CG4208	XRCC1	XRCC1	no	0.118011	0.34464	0.612384	nucleotide-excision repair ; GO:0006289 | non-traceable author statement nucleotide-excision repair ; GO:0006289 | inferred from sequence or structural similarity with HGNC_gene:XRCC1; HGNC:12828; OMIM:194360 cellular response to DNA damage stimulus ; GO:0034984 | inferred from mutant phenotype base-excision repair, AP site formation ; GO:0006285 | inferred from mutant phenotype single strand bre…	nucleus ; GO:0005634 | inferred from electronic annotation with InterPro:IPR002706	damaged DNA binding ; GO:0003684 | inferred from electronic annotation with InterPro:IPR002706	IPR001357:BRCT IPR002706:DNA-repair protein Xrcc1, N-terminal IPR008979:Galactose-binding domain-like
458	7	FBgn0040294	CG4909	POSH	Plenty of SH3s	no	0.133094	0.324214	0.653975	determination of adult lifespan ; GO:0008340 | inferred from mutant phenotype determination of adult lifespan ; GO:0008340 | non-traceable author statement oocyte microtubule cytoskeleton polarization ; GO:0008103 | inferred from mutant phenotype pole plasm oskar mRNA localization ; GO:0045451 | inferred from mutant phenotype protein localization ; GO:0008104 | inferred from mutant phenotype rhab…	-	receptor signaling complex scaffold activity ; GO:0030159 | non-traceable author statement ubiquitin-protein ligase activity ; GO:0004842 | inferred from direct assay protein binding ; GO:0005515 | inferred from electronic annotation with InterPro:IPR001841 zinc ion binding ; GO:0008270 | inferred from electronic annotation with InterPro:IPR001841	IPR000108:Neutrophil cytosol factor 2 IPR001452:Src homology-3 domain IPR001841:Zinc finger, RING-type IPR017907:Zinc finger, RING-type, conserved site IPR018957:Zinc finger, C3HC4 RING-type IPR020473:Src homology-3, region
459	7	FBgn0034417	CG15117	CG15117	-	no	-0.20842	0.009042	0.352843	carbohydrate metabolic process ; GO:0005975 | inferred from electronic annotation with InterPro:IPR006101, InterPro:IPR006102, InterPro:IPR006103, InterPro:IPR006104, InterPro:IPR013781, InterPro:IPR013812	-	beta-glucuronidase activity ; GO:0004566 | inferred from sequence or structural similarity with UniProtKB:P12265 cation binding ; GO:0043169 | inferred from electronic annotation with InterPro:IPR013781	IPR006101:Glycoside hydrolase, family 2 IPR006102:Glycoside hydrolase family 2, immunoglobulin-like beta-sandwich IPR006103:Glycoside hydrolase family 2, TIM barrel IPR006104:Glycoside hydrolase family 2, carbohydrate-binding IPR008979:Galactose-binding domain-like IPR013781:Glycoside hydrolase, subgroup, catalytic core IPR013812:Glycoside hydrolase, family 2/20, immunoglobulin-like beta-sandwich…
460	7	FBgn0030773	CG9676	CG9676	-	no	-0.10049	-0.08465	0.509033	proteolysis ; GO:0006508 | non-traceable author statement proteolysis ; GO:0006508 | inferred from electronic annotation with InterPro:IPR001254, InterPro:IPR001314, InterPro:IPR018114	-	serine-type endopeptidase activity ; GO:0004252 | non-traceable author statement serine-type endopeptidase activity ; GO:0004252 | inferred from electronic annotation with InterPro:IPR001254, InterPro:IPR001314, InterPro:IPR018114	IPR001254:Peptidase S1/S6, chymotrypsin/Hap IPR001314:Peptidase S1A, chymotrypsin IPR009003:Serine/cysteine peptidase, trypsin-like IPR018114:Peptidase S1/S6, chymotrypsin/Hap, active site
461	7	FBgn0085478	CG34449	CG34449	-	yes	0.044913	0.045653	0.416941	multicellular organismal development ; GO:0007275 | inferred from electronic annotation with InterPro:IPR016201	membrane ; GO:0016020 | inferred from electronic annotation with InterPro:IPR016201	receptor activity ; GO:0004872 | inferred from electronic annotation with InterPro:IPR016201	IPR016201:Plexin-like fold
462	7	FBgn0038874	CG5911	ETHR	ETHR	no	-0.01997	0.095633	0.4664	G-protein coupled receptor protein signaling pathway ; GO:0007186 | inferred from sequence or structural similarity with Takr86C G-protein coupled receptor protein signaling pathway ; GO:0007186 | inferred from sequence or structural similarity G-protein coupled receptor protein signaling pathway ; GO:0007186 | non-traceable author statement	integral to membrane ; GO:0016021 | inferred from sequence or structural similarity with Takr86C integral to membrane ; GO:0016021 | inferred from sequence or structural similarity	peptide receptor activity, G-protein coupled ; GO:0008528 | inferred from sequence or structural similarity with Takr86C neuropeptide receptor activity ; GO:0008188 | inferred from sequence or structural similarity ecdysis-triggering hormone receptor activity ; GO:0042654 | inferred from direct assay peptide receptor activity, G-protein coupled ; GO:0008528 | non-traceable author statement ecdysi…	IPR000276:7TM GPCR, rhodopsin-like IPR009144:Thyrotropin-releasing hormone receptor IPR017452:GPCR, rhodopsin-like superfamily
463	7	FBgn0030060	CG2004	CG2004	-	no	-0.0448	0.076328	0.4982	-	-	-	IPR015897:CHK kinase-like IPR004119:Protein of unknown function DUF227 IPR011009:Protein kinase-like domain
464	7	FBgn0040236	CG12132	c11.1	c11.1	no	0.082131	0.146819	0.441176	biological_process ; GO:0008150 | no biological data available	cellular_component ; GO:0005575 | no biological data available	binding ; GO:0005488 | inferred from electronic annotation with InterPro:IPR016024	IPR000357:HEAT IPR016024:Armadillo-type fold
465	7	FBgn0052068	CG32068	CG32068	-	no	0.078116	0.184952	0.450384	oxidation reduction ; GO:0055114 | inferred from electronic annotation with InterPro:IPR004313 methionine salvage ; GO:0019509 | inferred from electronic annotation with InterPro:IPR004313	-	dioxygenase activity ; GO:0051213 | inferred from electronic annotation with InterPro:IPR004313 metal ion binding ; GO:0046872 | inferred from electronic annotation with InterPro:IPR004313	IPR004313:Acireductone dioxygenase, ARD IPR011051:Cupin, RmlC-type IPR014710:RmlC-like jelly roll fold
466	7	FBgn0261445	CG10072	sgl	sugarless	no	0.081776	0.199312	0.474086	segment polarity determination ; GO:0007367 | inferred from mutant phenotype glycosaminoglycan biosynthetic process ; GO:0006024 | non-traceable author statement heparan sulfate proteoglycan biosynthetic process, polysaccharide chain biosynthetic process ; GO:0015014 | non-traceable author statement epithelial cell migration, open tracheal system ; GO:0007427 | traceable author statement heparan …	-	UDP-glucose 6-dehydrogenase activity ; GO:0003979 | inferred from sequence or structural similarity UDP-glucose 6-dehydrogenase activity ; GO:0003979 | non-traceable author statement UDP-glucose 6-dehydrogenase activity ; GO:0003979 | inferred from sequence or structural similarity with EMBL:AB013732; protein_id:BAA28215 UDP-glucose 6-dehydrogenase activity ; GO:0003979 | traceable author stateme…	IPR001732:UDP-glucose/GDP-mannose dehydrogenase, N-terminal IPR008927:6-phosphogluconate dehydrogenase, C-terminal-like IPR014026:UDP-glucose/GDP-mannose dehydrogenase, dimerisation IPR014027:UDP-glucose/GDP-mannose dehydrogenase, C-terminal IPR014028:UDP-glucose/GDP-mannose dehydrogenase, dimerisation and substrate-binding domain IPR016040:NAD(P)-binding domain IPR017476:Nucleotide sugar dehydro…
467	7	FBgn0031689	CG10833	Cyp28d1	Cyp28d1	no	0.103675	-0.16322	0.641408	oxidation reduction ; GO:0055114 | inferred from electronic annotation with InterPro:IPR002401	microsome ; GO:0005792 | non-traceable author statement membrane ; GO:0016020 | non-traceable author statement	electron carrier activity ; GO:0009055 | non-traceable author statement electron carrier activity ; GO:0009055 | inferred from sequence or structural similarity electron carrier activity ; GO:0009055 | inferred from electronic annotation with InterPro:IPR001128 heme binding ; GO:0020037 | inferred from electronic annotation with InterPro:IPR001128, InterPro:IPR002401 monooxygenase activity ; GO:0…	IPR001128:Cytochrome P450 IPR002401:Cytochrome P450, E-class, group I IPR017972:Cytochrome P450, conserved site IPR017973:Cytochrome P450, C-terminal
468	7	FBgn0037710	CG9393	CG9393	-	no	-0.01888	0.152303	0.706185	protein targeting to mitochondrion ; GO:0006626 | inferred from sequence or structural similarity with UniProtKB:Q13505 mitochondrial transport ; GO:0006839 | non-traceable author statement protein transport ; GO:0015031 | non-traceable author statement	mitochondrial outer membrane ; GO:0005741 | inferred from sequence or structural similarity with UniProtKB:Q13505 mitochondrial outer membrane ; GO:0005741 | non-traceable author statement mitochondrial outer membrane ; GO:0005741 | inferred from direct assay	-	IPR017410:Outer mitochondrial membrane transport complex protein, Metaxin IPR019564:Outer mitochondrial membrane transport complex protein, Tom37/Metaxin
469	7	FBgn0038652	CG7720	CG7720	-	no	0.044724	0.063376	0.753628	transmembrane transport ; GO:0055085 | inferred from electronic annotation with InterPro:IPR001734	membrane ; GO:0016020 | inferred from electronic annotation with InterPro:IPR001734	sodium:iodide symporter activity ; GO:0008507 | inferred from sequence or structural similarity with NCBI_gi:4507035	IPR001734:Sodium/solute symporter IPR019900:Sodium/solute symporter, subgroup
470	7	FBgn0027604	CG30494	CG30494	-	no	-0.15436	0.062495	0.773382	-	-	-	-
471	7	FBgn0087021	CG7242	Spc25	Spc25	no	0.851525	0.265895	0.118202	mitotic metaphase plate congression ; GO:0007080 | inferred from mutant phenotype chromosome segregation ; GO:0007059 | inferred from mutant phenotype mitotic spindle organization ; GO:0007052 | inferred from mutant phenotype	kinetochore ; GO:0000776 | inferred from direct assay Ndc80 complex ; GO:0031262 | inferred from sequence or structural similarity with HGNC_gene:SPC25; HGNC:24031; OMIM:609395 Ndc80 complex ; GO:0031262 | inferred from direct assay kinetochore ; GO:0000776 | colocalizes_with inferred from direct assay	-	-
472	7	FBgn0030904	CG5988	upd2	unpaired 2	no	0.12223	0.856585	0.157427	positive regulation of JAK-STAT cascade ; GO:0046427 | inferred from direct assay segment specification ; GO:0007379 | inferred from mutant phenotype	-	-	-
473	7	FBgn0025879	CG6281	Timp	Tissue inhibitor of metalloproteases	no	0.01467	0.951337	0.656131	cell adhesion ; GO:0007155 | inferred from mutant phenotype phototaxis ; GO:0042331 | inferred from mutant phenotype imaginal disc-derived wing expansion ; GO:0048526 | inferred from mutant phenotype delamination ; GO:0060232 | inferred from mutant phenotype wing disc morphogenesis ; GO:0007472 | inferred from mutant phenotype	extracellular region ; GO:0005576 | inferred from sequence or structural similarity dendrite ; GO:0030425 | inferred from mutant phenotype proteinaceous extracellular matrix ; GO:0005578 | inferred from electronic annotation with InterPro:IPR001820	metalloendopeptidase inhibitor activity ; GO:0008191 | inferred from sequence or structural similarity metalloendopeptidase inhibitor activity ; GO:0008191 | non-traceable author statement metalloendopeptidase inhibitor activity ; GO:0008191 | inferred from direct assay protein binding ; GO:0005515 | inferred from electronic annotation with InterPro:IPR008993	IPR001134:Netrin domain IPR001820:Proteinase inhibitor I35, tissue inhibitor of metalloproteinase IPR008993:TIMP-like, OB-fold
474	7	FBgn0261113	CG17836	Xrp1	-	no	0.209768	0.968872	0.686319
475	7	FBgn0031566	CG2818	CG2818	-	no	0.549331	0.484794	0.512816	glycerol metabolic process ; GO:0006071 | inferred from electronic annotation with InterPro:IPR004129 lipid metabolic process ; GO:0006629 | inferred from electronic annotation with InterPro:IPR000909, InterPro:IPR017946 intracellular signaling cascade ; GO:0007242 | inferred from electronic annotation with InterPro:IPR000909	-	carbohydrate binding ; GO:0030246 | inferred from electronic annotation with InterPro:IPR013784 phospholipase C activity ; GO:0004629 | inferred from electronic annotation with InterPro:IPR000909 glycerophosphodiester phosphodiesterase activity ; GO:0008889 | inferred from electronic annotation with InterPro:IPR004129	IPR000909:Phospholipase C, phosphatidylinositol-specific , X domain IPR004129:Glycerophosphoryl diester phosphodiesterase IPR002044:Glycoside hydrolase, carbohydrate-binding IPR013783:Immunoglobulin-like fold IPR013784:Carbohydrate-binding-like fold IPR017946:PLC-like phosphodiesterase, TIM beta/alpha-barrel domain
476	7	FBgn0011260	CG4700	Sema-2a	Sema-2a	no	0.516933	0.631764	0.57295	adult behavior ; GO:0030534 | inferred from mutant phenotype drinking behavior ; GO:0042756 | inferred from mutant phenotype flight behavior ; GO:0007629 | inferred from mutant phenotype visual behavior ; GO:0007632 | inferred from mutant phenotype axon guidance ; GO:0007411 | inferred from mutant phenotype salivary gland development ; GO:0007431 | inferred from mutant phenotype synaptic target i…	extracellular region ; GO:0005576 | inferred from sequence or structural similarity extracellular region ; GO:0005576 | non-traceable author statement membrane ; GO:0016020 | inferred from electronic annotation with InterPro:IPR016201	protein binding ; GO:0005515 | inferred from physical interaction with UniProtKB:Q9V4A7 receptor activity ; GO:0004872 | inferred from electronic annotation with InterPro:IPR016201	IPR015943:WD40/YVTN repeat-like-containing domain IPR001627:Semaphorin/CD100 antigen IPR003599:Immunoglobulin subtype IPR007110:Immunoglobulin-like IPR003659:Plexin/semaphorin/integrin IPR016201:Plexin-like fold
477	7	FBgn0032665	CG15152	CG15152	-	no	0.718046	0.468943	0.787189	-	-	-	-
478	7	FBgn0259219	CG42319	CG42319	-	no	0.56074	0.482146	0.844845
479	7	FBgn0052477	CR32477	CR32477	-	no	0.265704	0.560716	0.530528	-	-	-	-
480	7	FBgn0051793	CG31793	CG31793	-	no	0.170037	0.520105	0.541828	transport ; GO:0006810 | inferred from sequence or structural similarity with UniProtKB:Q9BX28 transmembrane transport ; GO:0055085 | inferred from electronic annotation with InterPro:IPR001140, InterPro:IPR011527	ATP-binding cassette (ABC) transporter complex ; GO:0043190 | inferred from sequence or structural similarity with UniProtKB:Q9BX28 integral to membrane ; GO:0016021 | inferred from electronic annotation with InterPro:IPR001140, InterPro:IPR011527	ATPase activity, coupled to transmembrane movement of substances ; GO:0042626 | inferred from sequence or structural similarity with UniProtKB:Q9BX28 transporter activity ; GO:0005215 | inferred from sequence or structural similarity with UniProtKB:Q9BX28 ATP binding ; GO:0005524 | inferred from electronic annotation with InterPro:IPR001140, InterPro:IPR003439, InterPro:IPR011527, InterPro:IPR017…	IPR001140:ABC transporter, transmembrane domain IPR003439:ABC transporter-like IPR003593:ATPase, AAA+ type, core IPR011527:ABC transporter, transmembrane domain, type 1 IPR017871:ABC transporter, conserved site IPR017940:ABC transporter integral membrane type 1
481	7	FBgn0038347	CG18522	CG18522	-	no	0.210638	0.543466	0.653503	oxidation reduction ; GO:0055114 | inferred from electronic annotation with InterPro:IPR000674, InterPro:IPR002346, InterPro:IPR002888, InterPro:IPR008274, InterPro:IPR016169, InterPro:IPR016208	-	iron-sulfur cluster binding ; GO:0051536 | inferred from electronic annotation with InterPro:IPR001041 electron carrier activity ; GO:0009055 | inferred from electronic annotation with InterPro:IPR001041, InterPro:IPR006058 FAD binding ; GO:0050660 | inferred from electronic annotation with InterPro:IPR016166, InterPro:IPR016169 oxidoreductase activity ; GO:0016491 | inferred from electronic anno…	IPR000674:Aldehyde oxidase/xanthine dehydrogenase, a/b hammerhead IPR001041:Ferredoxin IPR002346:Molybdopterin dehydrogenase, FAD-binding IPR002888:[2Fe-2S]-binding IPR005107:CO dehydrogenase flavoprotein, C-terminal IPR006058:2Fe-2S ferredoxin, iron-sulphur binding site IPR008274:Aldehyde oxidase/xanthine dehydrogenase, molybdopterin binding IPR016166:FAD-binding, type 2 IPR016169:CO dehydrogena…
482	7	FBgn0036039	CG18177	CG18177	-	yes	0.069735	0.41449	0.574185	metabolic process ; GO:0008152 | inferred from electronic annotation with InterPro:IPR000182	-	N-acetyltransferase activity ; GO:0008080 | inferred from electronic annotation with InterPro:IPR000182	IPR000182:GCN5-related N-acetyltransferase IPR016181:Acyl-CoA N-acyltransferase
483	7	FBgn0035978	CG4347	UGP	UGP	no	0.071146	0.468648	0.608332	metabolic process ; GO:0008152 | inferred from electronic annotation with InterPro:IPR002618	-	UTP:glucose-1-phosphate uridylyltransferase activity ; GO:0003983 | inferred from sequence or structural similarity with EMBL:U27460	IPR002618:UTP--glucose-1-phosphate uridylyltransferase IPR016267:UTP--glucose-1-phosphate uridylyltransferase, subgroup
484	7	FBgn0028514	CG4793	CG4793	-	no	0.049951	0.414747	0.675654	proteolysis ; GO:0006508 | inferred from electronic annotation with InterPro:IPR001254	-	serine-type endopeptidase activity ; GO:0004252 | NOT non-traceable author statement serine-type endopeptidase activity ; GO:0004252 | inferred from electronic annotation with InterPro:IPR001254	IPR001254:Peptidase S1/S6, chymotrypsin/Hap IPR009003:Serine/cysteine peptidase, trypsin-like
485	7	FBgn0043841	CG31764	vir-1	virus-induced RNA 1	no	0.006045	0.582511	0.626933	defense response to virus ; GO:0051607 | inferred from expression pattern	-	-	-
486	7	FBgn0004698	CG8153	mus210	mutagen-sensitive 210	no	0.273479	0.393987	0.675328	nucleotide-excision repair ; GO:0006289 | inferred from sequence or structural similarity nucleotide-excision repair ; GO:0006289 | inferred from sequence or structural similarity with SGD_LOCUS:RAD4; SGD:S0000964	nucleus ; GO:0005634 | non-traceable author statement nucleus ; GO:0005634 | inferred from electronic annotation with InterPro:IPR004583, InterPro:IPR018325, InterPro:IPR018326, InterPro:IPR018327, InterPro:IPR018328	damaged DNA binding ; GO:0003684 | inferred from sequence or structural similarity with SGD_LOCUS:RAD4; SGD:S0000964	IPR018026:DNA repair protein Rad4, subgroup IPR018325:DNA repair protein Rad4, transglutaminase-like domain IPR018326:DNA repair protein Rad4, DNA-binding domain 1 IPR018327:DNA repair protein Rad4, DNA-binding domain 2 IPR018328:DNA repair protein Rad4, DNA-binding domain 3 IPR004583:DNA repair protein Rad4
487	7	FBgn0041191	CG1081	Rheb	Rheb	no	0.207559	0.432825	0.687817	imaginal disc growth ; GO:0007446 | inferred from mutant phenotype response to starvation ; GO:0042594 | inferred from expression pattern G1/S transition of mitotic cell cycle ; GO:0000082 | inferred from mutant phenotype cell growth ; GO:0016049 | inferred from mutant phenotype positive regulation of cell growth ; GO:0030307 | traceable author statement positive regulation of cell size ; GO:0045…	intracellular ; GO:0005622 | inferred from electronic annotation with InterPro:IPR003577 membrane ; GO:0016020 | inferred from electronic annotation with InterPro:IPR020849	GTPase activity ; GO:0003924 | inferred from sequence or structural similarity GTPase activity ; GO:0003924 | inferred from direct assay GTP binding ; GO:0005525 | non-traceable author statement GTPase activity ; GO:0003924 | non-traceable author statement GTP binding ; GO:0005525 | inferred from electronic annotation with InterPro:IPR001806, InterPro:IPR003577, InterPro:IPR005225, InterPro:IPR02…	IPR001806:Ras GTPase IPR003577:Ras small GTPase, Ras type IPR005225:Small GTP-binding protein IPR013753:Ras IPR015602:Ras small GTPase, Rheb-related IPR020849:Ras small GTPase
488	7	FBgn0030993	CG7635	Mec2	Mec2	no	0.300559	0.385149	0.757741	-	membrane ; GO:0016020 | inferred from electronic annotation with InterPro:IPR001972	-	IPR001107:Band 7 protein IPR001972:Stomatin
489	7	FBgn0033902	CG8309	Tango7	Transport and Golgi organization 7	no	0.130328	0.489565	0.7372	Golgi organization ; GO:0007030 | inferred from mutant phenotype	Golgi apparatus ; GO:0005794 | inferred from direct assay cytosol ; GO:0005829 | inferred from direct assay	catalytic activity ; GO:0003824 | inferred from electronic annotation with InterPro:IPR003607	IPR000717:Proteasome component (PCI) domain IPR003607:Metal-dependent phosphohydrolase, HD domain
490	7	FBgn0035871	CG7188	CG7188	-	no	0.190844	0.536976	0.810535	negative regulation of apoptosis ; GO:0043066 | inferred from sequence or structural similarity with UniProtKB:P55061	integral to membrane ; GO:0016021 | inferred from electronic annotation with InterPro:IPR006213	-	IPR006213:Bax inhibitor 1, conserved site IPR006214:Uncharacterised protein family UPF0005
491	7	FBgn0026315	CG6644	Ugt35a	UDP-glycosyltransferase 35a	no	0.293591	0.600718	0.749978	metabolic process ; GO:0008152 | inferred from electronic annotation with InterPro:IPR002213	-	glucuronosyltransferase activity ; GO:0015020 | inferred from sequence or structural similarity UDP-glycosyltransferase activity ; GO:0008194 | non-traceable author statement glucuronosyltransferase activity ; GO:0015020 | inferred from sequence or structural similarity with UniProtKB:O19103	IPR002213:UDP-glucuronosyl/UDP-glucosyltransferase
492	7	FBgn0011554	CG12386	etaTry	etaTrypsin	no	0.405253	0.496355	0.769415	proteolysis ; GO:0006508 | non-traceable author statement proteolysis ; GO:0006508 | inferred from electronic annotation with InterPro:IPR001254, InterPro:IPR001314, InterPro:IPR018114	extracellular region ; GO:0005576 | non-traceable author statement	serine-type endopeptidase activity ; GO:0004252 | inferred from sequence or structural similarity serine-type endopeptidase activity ; GO:0004252 | non-traceable author statement serine-type endopeptidase activity ; GO:0004252 | inferred from electronic annotation with InterPro:IPR001254, InterPro:IPR001314, InterPro:IPR018114	IPR001254:Peptidase S1/S6, chymotrypsin/Hap IPR001314:Peptidase S1A, chymotrypsin IPR009003:Serine/cysteine peptidase, trypsin-like IPR018114:Peptidase S1/S6, chymotrypsin/Hap, active site
493	7	FBgn0260775	CG42567	DnaJ-60	DnaJ-like-60	no	0.326252	0.270879	0.703029	protein folding ; GO:0006457 | inferred from sequence or structural similarity with ECOGENE_G:dnaJ; ECOGENE:EG10240 spermatogenesis ; GO:0007283 | non-traceable author statement spermatogenesis ; GO:0007283 | inferred from expression pattern	membrane ; GO:0016020 | inferred from sequence model	unfolded protein binding ; GO:0051082 | inferred from sequence or structural similarity with ECOGENE_G:dnaJ; ECOGENE:EG10240 heat shock protein binding ; GO:0031072 | inferred from electronic annotation with InterPro:IPR001623	IPR001623:Heat shock protein DnaJ, N-terminal IPR015609:Molecular chaperone, heat shock protein, Hsp40, DnaJ
494	7	FBgn0039043	CG17121	CG17121	-	no	0.267804	0.276687	0.766981	oxidation reduction ; GO:0055114 | inferred from electronic annotation with InterPro:IPR002347	-	oxidoreductase activity, acting on the CH-OH group of donors, NAD or NADP as acceptor ; GO:0016616 | inferred from sequence or structural similarity with EMBL:AF061743 binding ; GO:0005488 | inferred from electronic annotation with InterPro:IPR016040	IPR002198:Short-chain dehydrogenase/reductase SDR IPR002347:Glucose/ribitol dehydrogenase IPR016040:NAD(P)-binding domain IPR020904:Short-chain dehydrogenase/reductase, conserved site
495	7	FBgn0034920	CG5597	CG5597	-	no	0.261737	0.280744	0.802592	-	-	-	IPR007110:Immunoglobulin-like
496	7	FBgn0029925	CG3040	CG3040	-	no	0.187859	0.2163	0.814141	-	-	protein binding ; GO:0005515 | inferred from electronic annotation with InterPro:IPR001611	IPR001611:Leucine-rich repeat IPR003591:Leucine-rich repeat, typical subtype IPR020474:Toll-like receptor, leucine rich repeat-containing
497	7	FBgn0032088	CG13102	CG13102	-	no	0.332358	0.198706	0.854098	-	-	-	-
498	7	FBgn0039254	CG13645	Nmnat	Nicotinamide mononucleotide adenylytransferase	no	0.153685	0.408431	0.805493	photoreceptor cell maintenance ; GO:0045494 | inferred from mutant phenotype NAD biosynthetic process ; GO:0009435 | inferred from electronic annotation with InterPro:IPR005248	-	nicotinamide-nucleotide adenylyltransferase activity ; GO:0000309 | inferred from direct assay	IPR004820:Cytidylyltransferase IPR005248:Probable nicotinate-nucleotide adenylyltransferase IPR014729:Rossmann-like alpha/beta/alpha sandwich fold
499	7	FBgn0032032	CG17294	CG17294	-	no	0.228772	0.450641	0.874447	metabolic process ; GO:0008152 | inferred from electronic annotation with InterPro:IPR005834, InterPro:IPR006357	-	4-nitrophenylphosphatase activity ; GO:0003869 | inferred from sequence or structural similarity with EMBL:U97001	IPR005834:Haloacid dehalogenase-like hydrolase IPR006355:HAD-superfamily hydrolase, subfamily IIA, hypothetical 2 IPR006357:HAD-superfamily hydrolase, subfamily IIA
500	7	FBgn0013432	CG3717	bcn92	bcn92	no	0.076569	0.469344	0.939573	biological_process ; GO:0008150 | no biological data available	cellular_component ; GO:0005575 | no biological data available	molecular_function ; GO:0003674 | no biological data available	IPR008011:Complex 1 LYR protein
501	7	FBgn0035977	CG4437	PGRP-LF	Peptidoglycan recognition protein LF	no	0.137175	0.432404	0.949889	defense response ; GO:0006952 | non-traceable author statement innate immune response ; GO:0045087 | non-traceable author statement peptidoglycan catabolic process ; GO:0009253 | non-traceable author statement peptidoglycan catabolic process ; GO:0009253 | inferred from electronic annotation with InterPro:IPR002502, InterPro:IPR015510	integral to plasma membrane ; GO:0005887 | non-traceable author statement	peptidoglycan binding ; GO:0042834 | non-traceable author statement N-acetylmuramoyl-L-alanine amidase activity ; GO:0008745 | inferred from electronic annotation with InterPro:IPR002502, InterPro:IPR015510 protein binding ; GO:0005515 | inferred from electronic annotation with InterPro:IPR006619	IPR002502:N-acetylmuramoyl-L-alanine amidase, family 2 IPR006619:Peptidoglycan recognition protein, metazoa/bacteria IPR015510:Peptidoglycan recognition protein
502	7	FBgn0053107	CG33107	CG33107	-	no	0.302748	0.360611	0.887605	-	-	-	-
503	7	FBgn0010549	CG8799	l(2)03659	lethal (2) 03659	no	0.326609	0.39775	0.893787	multicellular organismal development ; GO:0007275 | inferred from mutant phenotype transport ; GO:0006810 | inferred from sequence or structural similarity with EMBL:AF071202 transport ; GO:0006810 | non-traceable author statement transmembrane transport ; GO:0055085 | inferred from electronic annotation with InterPro:IPR001140, InterPro:IPR011527	ATP-binding cassette (ABC) transporter complex ; GO:0043190 | inferred from sequence or structural similarity with EMBL:AF071202 integral to membrane ; GO:0016021 | non-traceable author statement integral to membrane ; GO:0016021 | inferred from electronic annotation with InterPro:IPR001140, InterPro:IPR011527	ATPase activity, coupled to transmembrane movement of substances ; GO:0042626 | inferred from sequence or structural similarity with EMBL:AF071202 transporter activity ; GO:0005215 | inferred from sequence or structural similarity with EMBL:AF071202 ATP binding ; GO:0005524 | non-traceable author statement ATPase activity, coupled to transmembrane movement of substances ; GO:0042626 | non-traceab…	IPR001140:ABC transporter, transmembrane domain IPR003439:ABC transporter-like IPR003593:ATPase, AAA+ type, core IPR011527:ABC transporter, transmembrane domain, type 1 IPR017871:ABC transporter, conserved site IPR017940:ABC transporter integral membrane type 1
504	7	FBgn0038143	CG9813	CG9813	-	no	0.16919	0.322708	0.922701	ATP synthesis coupled proton transport ; GO:0015986 | inferred from electronic annotation with InterPro:IPR020003	proton-transporting two-sector ATPase complex, catalytic domain ; GO:0033178 | inferred from electronic annotation with InterPro:IPR020003	hydrolase activity, acting on acid anhydrides, catalyzing transmembrane movement of substances ; GO:0016820 | inferred from electronic annotation with InterPro:IPR020003	IPR020003:ATPase, F1/V1/A1 complex, alpha/beta subunit, nucleotide-binding domain, active site
505	7	FBgn0040968	CG14933	CG14933	-	no	0.184069	0.242817	1.00895	-	-	-	IPR002350:Proteinase inhibitor I1, Kazal
506	7	FBgn0037655	CG11984	CG11984	-	yes	0.216373	0.622149	0.877096	-	intracellular ; GO:0005622 | inferred from electronic annotation with InterPro:IPR015880	potassium channel regulator activity ; GO:0015459 | inferred from sequence or structural similarity with EMBL:AF143859; protein_id:AAD31040.1 zinc ion binding ; GO:0008270 | inferred from electronic annotation with InterPro:IPR000433, InterPro:IPR015880	IPR000433:Zinc finger, ZZ-type IPR015880:Zinc finger, C2H2-like
507	7	FBgn0030695	CG8995	PGRP-LE	Peptidoglycan recognition protein LE	no	0.278529	0.661522	0.919707	immune response ; GO:0006955 | inferred from sequence or structural similarity with UniProtKB:O76537 defense response ; GO:0006952 | non-traceable author statement immune response ; GO:0006955 | traceable author statement signal transduction ; GO:0007165 | traceable author statement defense response to Gram-positive bacterium ; GO:0050830 | inferred from direct assay immune response ; GO:0006955 …	integral to plasma membrane ; GO:0005887 | non-traceable author statement extracellular region ; GO:0005576 | non-traceable author statement extracellular region ; GO:0005576 | inferred from direct assay	peptidoglycan receptor activity ; GO:0016019 | inferred from sequence or structural similarity with UniProtKB:O76537 peptidoglycan receptor activity ; GO:0016019 | inferred from sequence or structural similarity peptidoglycan receptor activity ; GO:0016019 | non-traceable author statement peptidoglycan receptor activity ; GO:0016019 | traceable author statement peptidoglycan binding ; GO:0042834 …	IPR002502:N-acetylmuramoyl-L-alanine amidase, family 2 IPR006619:Peptidoglycan recognition protein, metazoa/bacteria IPR015510:Peptidoglycan recognition protein
508	7	FBgn0037011	CG4858	CG4858	-	no	0.335019	0.49673	0.921988	-	-	nucleotide binding ; GO:0000166 | inferred from sequence or structural similarity with NCBI_gi:4505337 ATP binding ; GO:0005524 | inferred from electronic annotation with InterPro:IPR000808	IPR000808:Mrp, conserved site IPR019591:ATPase-like, ParA/MinD
509	7	FBgn0260857	CG14084	Bet1	-	no	0.297583	0.501184	1.02267	vesicle-mediated transport ; GO:0016192 | inferred from sequence or structural similarity	-	SNAP receptor activity ; GO:0005484 | inferred from sequence or structural similarity	IPR000727:Target SNARE coiled-coil domain
510	7	FBgn0036126	CG6272	CG6272	-	no	0.365342	0.603971	0.928999	regulation of transcription, DNA-dependent ; GO:0006355 | inferred from electronic annotation with InterPro:IPR004827, InterPro:IPR011700	nucleus ; GO:0005634 | inferred from electronic annotation with InterPro:IPR011700	protein heterodimerization activity ; GO:0046982 | inferred from sequence or structural similarity sequence-specific DNA binding ; GO:0043565 | inferred from electronic annotation with InterPro:IPR004827, InterPro:IPR011700 protein dimerization activity ; GO:0046983 | inferred from electronic annotation with InterPro:IPR011700 transcription factor activity ; GO:0003700 | inferred from electronic …	IPR004827:Basic-leucine zipper (bZIP) transcription factor IPR011700:Basic leucine zipper
511	7	FBgn0035495	CG14989	CG14989	-	no	0.510509	0.556638	1.05421	-	-	-	-
512	7	FBgn0039315	CG13658	CG13658	-	no	0.32583	0.543962	1.07878	-	-	-	IPR011009:Protein kinase-like domain IPR015897:CHK kinase-like
513	7	FBgn0051975	CG31975	CG31975	-	no	0.378657	0.579813	1.09264	-	-	-	IPR015897:CHK kinase-like IPR004119:Protein of unknown function DUF227
514	7	FBgn0036778	CG5137	Cyp312a1	Cyp312a1	no	0.160001	0.108098	0.84149	-	microsome ; GO:0005792 | non-traceable author statement membrane ; GO:0016020 | non-traceable author statement	electron carrier activity ; GO:0009055 | non-traceable author statement electron carrier activity ; GO:0009055 | inferred from sequence or structural similarity electron carrier activity ; GO:0009055 | inferred from electronic annotation with InterPro:IPR001128 heme binding ; GO:0020037 | inferred from electronic annotation with InterPro:IPR001128, InterPro:IPR002403 monooxygenase activity ; GO:0…	IPR001128:Cytochrome P450 IPR002403:Cytochrome P450, E-class, group IV IPR017973:Cytochrome P450, C-terminal
515	7	FBgn0037007	CG5059	CG5059	-	no	0.101579	0.088119	0.847239	positive regulation of apoptosis ; GO:0043065 | inferred from electronic annotation with InterPro:IPR010548	integral to membrane ; GO:0016021 | inferred from electronic annotation with InterPro:IPR010548 mitochondrial envelope ; GO:0005740 | inferred from electronic annotation with InterPro:IPR010548	-	IPR010548:BNIP3
516	7	FBgn0034330	CG18107	CG18107	-	no	0.202137	0.09897	1.01817	-	-	-	IPR013172:DIM, Drosophila melanogaster
517	7	FBgn0051106	CG31106	CG31106	-	no	0.038179	-0.01584	0.954816	transmembrane transport ; GO:0055085 | inferred from electronic annotation with InterPro:IPR011701	-	-	IPR011701:Major facilitator superfamily MFS-1 IPR016196:Major facilitator superfamily, general substrate transporter
518	7	FBgn0032393	CG12264	CG12264	-	no	-0.05876	0.353612	0.906379	iron-sulfur cluster assembly ; GO:0016226 | inferred from sequence or structural similarity with UniProtKB:Q9Y697 iron-sulfur cluster assembly ; GO:0016226 | non-traceable author statement alanine biosynthetic process ; GO:0006523 | inferred from sequence or structural similarity with UniProtKB:Q9Y697 cysteine metabolic process ; GO:0006534 | inferred from electronic annotation with InterPro:IPR0…	mitochondrion ; GO:0005739 | non-traceable author statement cytoplasm ; GO:0005737 | inferred from sequence or structural similarity with UniProtKB:Q9Y697 mitochondrion ; GO:0005739 | inferred from sequence or structural similarity with UniProtKB:Q9Y697	cystathionine gamma-lyase activity ; GO:0004123 | inferred from sequence or structural similarity with UniProtKB:Q9Y697 cystathionine gamma-lyase activity ; GO:0004123 | non-traceable author statement pyridoxal phosphate binding ; GO:0030170 | inferred from electronic annotation with InterPro:IPR010240, InterPro:IPR015421 cysteine desulfurase activity ; GO:0031071 | inferred from electronic annot…	IPR000192:Aminotransferase, class V/Cysteine desulfurase IPR015421:Pyridoxal phosphate-dependent transferase, major region, subdomain 1 IPR015424:Pyridoxal phosphate-dependent transferase, major domain IPR016454:Cysteine desulfurase, NifS IPR010240:Cysteine desulfurase IPR020578:Aminotransferase class-V pyridoxal-phosphate binding site
519	7	FBgn0038195	CG3061	CG3061	-	no	-0.02813	0.354199	0.907437	protein folding ; GO:0006457 | inferred from electronic annotation with InterPro:IPR003095	-	unfolded protein binding ; GO:0051082 | inferred from electronic annotation with InterPro:IPR003095 heat shock protein binding ; GO:0031072 | inferred from electronic annotation with InterPro:IPR001623, InterPro:IPR003095	IPR001623:Heat shock protein DnaJ, N-terminal IPR003095:Heat shock protein DnaJ IPR015399:Protein of unknown function DUF1977, DnaJ-like IPR015609:Molecular chaperone, heat shock protein, Hsp40, DnaJ
520	7	FBgn0031267	CG13688	Ipk2	Ipk2	no	-0.18076	0.296945	1.00313	inositol and derivative phosphorylation ; GO:0046853 | inferred from direct assay	nucleoplasm ; GO:0005654 | inferred from direct assay	inositol trisphosphate 3-kinase activity ; GO:0008440 | inferred from direct assay inositol trisphosphate 6-kinase activity ; GO:0000823 | inferred from direct assay inositol tetrakisphosphate 5-kinase activity ; GO:0047326 | inferred from direct assay	IPR005522:Inositol polyphosphate kinase
521	7	FBgn0031851	CG11188	CG11188	-	no	-0.10483	0.278895	1.04295	biological_process ; GO:0008150 | no biological data available	nucleus ; GO:0005634 | inferred from sequence or structural similarity with UniProtKB:Q9NY61	molecular_function ; GO:0003674 | no biological data available	IPR012617:TRAUB
522	7	FBgn0011705	CG9552	rost	rolling stone	no	0.12324	0.358052	1.03361	myoblast fusion ; GO:0007520 | inferred from mutant phenotype myoblast fusion ; GO:0007520 | traceable author statement myoblast fusion ; GO:0007520 | non-traceable author statement skeletal muscle tissue development ; GO:0007519 | traceable author statement	membrane ; GO:0016020 | inferred from direct assay plasma membrane ; GO:0005886 | non-traceable author statement integral to membrane ; GO:0016021 | non-traceable author statement	-	-
523	7	FBgn0036727	CG7589	CG7589	-	no	0.129229	0.325114	1.06123	phagocytosis, engulfment ; GO:0006911 | inferred from mutant phenotype ion transport ; GO:0006811 | inferred from electronic annotation with InterPro:IPR006028, InterPro:IPR006029, InterPro:IPR006201, InterPro:IPR018000	integral to membrane ; GO:0016021 | inferred from electronic annotation with InterPro:IPR006028, InterPro:IPR006201, InterPro:IPR018000 postsynaptic membrane ; GO:0045211 | inferred from electronic annotation with InterPro:IPR018000	extracellular-glycine-gated ion channel activity ; GO:0016933 | inferred from sequence or structural similarity with EMBL:AF017724	IPR006028:Gamma-aminobutyric acid A receptor IPR006029:Neurotransmitter-gated ion-channel transmembrane domain IPR006201:Neurotransmitter-gated ion-channel IPR006202:Neurotransmitter-gated ion-channel ligand-binding IPR018000:Neurotransmitter-gated ion-channel, conserved site
524	7	FBgn0040985	CG6115	CG6115	-	no	0.108476	0.292935	1.11923	-	-	-	IPR008011:Complex 1 LYR protein
525	7	FBgn0027843	CG6906	CAH2	Carbonic anhydrase 2	no	-0.01715	0.387773	1.07616	-	-	carbonate dehydratase activity ; GO:0004089 | non-traceable author statement carbonate dehydratase activity ; GO:0004089 | inferred from sequence or structural similarity with EMBL:M81022	IPR001148:Carbonic anhydrase, alpha-class, catalytic domain IPR018432:Carbonic anhydrase, putative
526	7	FBgn0039223	CG5805	CG5805	-	no	0.06755	0.163265	1.04604	transmembrane transport ; GO:0055085 | inferred from electronic annotation with InterPro:IPR001993, InterPro:IPR002067, InterPro:IPR002113	mitochondrial envelope ; GO:0005740 | inferred from sequence or structural similarity mitochondrial inner membrane ; GO:0005743 | inferred from electronic annotation with InterPro:IPR002067, InterPro:IPR002113	transmembrane transporter activity ; GO:0022857 | inferred from sequence or structural similarity transporter activity ; GO:0005215 | inferred from electronic annotation with InterPro:IPR002113 binding ; GO:0005488 | inferred from electronic annotation with InterPro:IPR001993, InterPro:IPR002067	IPR001993:Mitochondrial substrate carrier IPR002067:Mitochondrial carrier protein IPR002113:Adenine nucleotide translocator 1 IPR018108:Mitochondrial substrate/solute carrier
527	7	FBgn0039756	CG9743	CG9743	-	no	-0.01801	0.194263	1.07531	oxidation reduction ; GO:0055114 | inferred from electronic annotation with InterPro:IPR005804, InterPro:IPR015876 lipid metabolic process ; GO:0006629 | inferred from electronic annotation with InterPro:IPR005804	-	stearoyl-CoA 9-desaturase activity ; GO:0004768 | non-traceable author statement oxidoreductase activity, acting on paired donors, with oxidation of a pair of donors resulting in the reduction of molecular oxygen to two molecules of water ; GO:0016717 | inferred from electronic annotation with InterPro:IPR015876	IPR005804:Fatty acid desaturase, type 1 IPR015876:Fatty acid desaturase, type 1, core
528	7	FBgn0052268	CG32268	dro6	drosomycin-6	no	0.003318	0.251904	1.12838	defense response ; GO:0006952 | non-traceable author statement defense response ; GO:0006952 | inferred from electronic annotation with InterPro:IPR003614, InterPro:IPR008176	-	-	IPR003614:Knottin IPR008176:Gamma thionin
529	7	FBgn0036563	CG13075	CG13075	-	no	-0.32485	0.445155	1.1155	chitin metabolic process ; GO:0006030 | inferred from electronic annotation with InterPro:IPR002557	extracellular region ; GO:0005576 | inferred from electronic annotation with InterPro:IPR002557	chitin binding ; GO:0008061 | inferred from electronic annotation with InterPro:IPR002557	IPR002557:Chitin binding protein, peritrophin-A
530	7	FBgn0036361	CG10154	CG10154	-	no	0.465652	0.00536	0.877657	chitin metabolic process ; GO:0006030 | inferred from electronic annotation with InterPro:IPR002557	extracellular region ; GO:0005576 | inferred from electronic annotation with InterPro:IPR002557	structural constituent of peritrophic membrane ; GO:0016490 | inferred from sequence or structural similarity with EMBL:AF000606 chitin binding ; GO:0008061 | inferred from electronic annotation with InterPro:IPR002557	IPR002557:Chitin binding protein, peritrophin-A
531	7	FBgn0031219	CG13694	CG13694	-	no	0.676338	-0.02823	1.04434	-	-	-	-
532	7	FBgn0003086	CG10790	Pig1	Pre-intermoult gene 1	no	0.17882	-0.26429	1.32374	-	-	-	-
533	7	FBgn0039085	CG10170	CG10170	-	no	0.29268	0.335754	1.09188	metabolic process ; GO:0008152 | inferred from electronic annotation with InterPro:IPR002213	-	2-hydroxyacylsphingosine 1-beta-galactosyltransferase activity ; GO:0003851 | inferred from sequence or structural similarity with UniProtKB:Q09426	IPR002213:UDP-glucuronosyl/UDP-glucosyltransferase
534	7	FBgn0033188	CG1600	CG1600	-	no	0.409417	0.345464	1.17712	response to hypoxia ; GO:0001666 | inferred from mutant phenotype inferred from expression pattern oxidation reduction ; GO:0055114 | inferred from electronic annotation with InterPro:IPR002085	-	zinc ion binding ; GO:0008270 | inferred from electronic annotation with InterPro:IPR002085 oxidoreductase activity ; GO:0016491 | inferred from electronic annotation with InterPro:IPR002085, InterPro:IPR013154	IPR002085:Alcohol dehydrogenase superfamily, zinc-containing IPR011032:GroES-like IPR013154:Alcohol dehydrogenase GroES-like IPR016040:NAD(P)-binding domain
535	7	FBgn0038873	CG5892	CG5892	-	no	0.296495	0.262973	1.34603	-	-	transferase activity, transferring acyl groups other than amino-acyl groups ; GO:0016747 | inferred from electronic annotation with InterPro:IPR002656	IPR002656:Acyltransferase 3 IPR006621:Nose resistant to fluoxetine protein, N-terminal
536	7	FBgn0035697	CG10163	CG10163	-	no	0.336555	0.311549	1.34958	cell adhesion ; GO:0007155 | inferred from mutant phenotype regulation of cell shape ; GO:0008360 | inferred from mutant phenotype lipid metabolic process ; GO:0006629 | inferred from electronic annotation with InterPro:IPR000734	-	phospholipase A1 activity ; GO:0008970 | inferred from sequence or structural similarity with UniProtKB:Q9UPD2	IPR000734:Lipase IPR013818:Lipase, N-terminal
537	7	FBgn0001565	CG1666	Hlc	Helicase	no	0.121987	0.45241	1.16049	-	-	ATP-dependent RNA helicase activity ; GO:0004004 | inferred from sequence or structural similarity with SGD_LOCUS:DBP9; SGD:S0004266 ATP binding ; GO:0005524 | inferred from electronic annotation with InterPro:IPR001650, InterPro:IPR011545 nucleic acid binding ; GO:0003676 | inferred from electronic annotation with InterPro:IPR001650, InterPro:IPR011545	IPR001650:DNA/RNA helicase, C-terminal IPR011545:DNA/RNA helicase, DEAD/DEAH box type, N-terminal IPR014001:DEAD-like helicase, N-terminal IPR014014:RNA helicase, DEAD-box type, Q motif IPR014021:Helicase, superfamily 1/2, ATP-binding domain
538	7	FBgn0011769	CG4205	Fdxh	Ferredoxin	no	0.138123	0.43644	1.24608	-	-	electron carrier activity ; GO:0009055 | inferred from sequence or structural similarity electron carrier activity ; GO:0009055 | inferred from sequence or structural similarity with NCBI_gi:4758352 electron carrier activity ; GO:0009055 | non-traceable author statement 2 iron, 2 sulfur cluster binding ; GO:0051537 | inferred from electronic annotation with InterPro:IPR001055, InterPro:IPR018298	IPR018298:Adrenodoxin, iron-sulphur binding site IPR001041:Ferredoxin IPR001055:Adrenodoxin IPR012675:Beta-grasp fold, ferredoxin-type
539	7	FBgn0032614	CG13284	CG13284	-	no	0.207983	0.469723	1.32506	phagocytosis, engulfment ; GO:0006911 | inferred from mutant phenotype oxidation reduction ; GO:0055114 | inferred from electronic annotation with InterPro:IPR002347	-	steroid dehydrogenase activity ; GO:0016229 | inferred from sequence or structural similarity with UniProtKB:O70503 binding ; GO:0005488 | inferred from electronic annotation with InterPro:IPR016040	IPR002198:Short-chain dehydrogenase/reductase SDR IPR002347:Glucose/ribitol dehydrogenase IPR016040:NAD(P)-binding domain
540	7	FBgn0029689	CG6428	CG6428	-	no	0.139297	0.527059	1.36958	cellular amino acid metabolic process ; GO:0006520 | inferred from electronic annotation with InterPro:IPR006033, InterPro:IPR006034, InterPro:IPR020827	-	lysophospholipase activity ; GO:0004622 | inferred from sequence or structural similarity with EMBL:AB009372; protein_id:BAA31197 asparaginase activity ; GO:0004067 | inferred from electronic annotation with InterPro:IPR006033	IPR002110:Ankyrin repeat IPR006033:L-asparaginase, type I IPR006034:Asparaginase/glutaminase IPR020683:Ankyrin repeat-containing domain IPR020827:Asparaginase/glutaminase, conserved site
541	7	FBgn0036165	CG7533	chrb	charybde	no	-0.00861	0.409879	1.25875	negative regulation of growth ; GO:0045926 | inferred from genetic interaction with scyl head involution ; GO:0008258 | inferred from mutant phenotype cell death ; GO:0008219 | inferred from mutant phenotype negative regulation of signal transduction ; GO:0009968 | inferred from electronic annotation with InterPro:IPR012918	cytoplasm ; GO:0005737 | inferred from electronic annotation with InterPro:IPR012918	molecular_function ; GO:0003674 | no biological data available	IPR012918:RTP801, C-terminal
542	7	FBgn0010786	CG9165	l(3)02640	lethal (3) 02640	no	0.020763	0.457459	1.38647	tetrapyrrole biosynthetic process ; GO:0033014 | inferred from electronic annotation with InterPro:IPR000860	-	hydroxymethylbilane synthase activity ; GO:0004418 | inferred from sequence or structural similarity with UniProtKB:P19356	IPR000860:Tetrapyrrole biosynthesis, hydroxymethylbilane synthase
543	7	FBgn0032850	CG10723	Kua	Kua	no	0.404629	0.443968	1.30056	-	cellular_component ; GO:0005575 | no biological data available	-	IPR019547:Kua-ubiquitin conjugating enzyme hybrid, localisation
544	7	FBgn0038302	CG4210	CG4210	-	no	0.321775	0.528178	1.35924	metabolic process ; GO:0008152 | inferred from electronic annotation with InterPro:IPR000182	-	N-acetyltransferase activity ; GO:0008080 | inferred from electronic annotation with InterPro:IPR000182	IPR000182:GCN5-related N-acetyltransferase IPR016181:Acyl-CoA N-acyltransferase
545	7	FBgn0002578	CG8342	m1	E(spl) region transcript m1	no	0.455468	0.568412	1.48965	-	-	serine-type endopeptidase inhibitor activity ; GO:0004867 | inferred from sequence or structural similarity	IPR002350:Proteinase inhibitor I1, Kazal IPR011497:Protease inhibitor, Kazal-type
546	7	FBgn0004228	CG7936	mex1	midgut expression 1	no	0.314917	0.532134	1.50235	embryonic development ; GO:0009790 | non-traceable author statement midgut development ; GO:0007494 | non-traceable author statement	-	-	-
547	7	FBgn0033821	CG10799	CG10799	-	no	0.451606	0.375176	1.59328	-	-	-	-
548	7	FBgn0039525	CG5646	CG5646	-	no	0.553767	0.11034	1.41443	transmembrane transport ; GO:0055085 | inferred from electronic annotation with InterPro:IPR001993	mitochondrial envelope ; GO:0005740 | inferred from sequence or structural similarity membrane ; GO:0016020 | inferred from electronic annotation with InterPro:IPR001993	transmembrane transporter activity ; GO:0022857 | inferred from sequence or structural similarity with SGD_LOCUS:YMC2; SGD:S0000308 transmembrane transporter activity ; GO:0022857 | inferred from sequence or structural similarity binding ; GO:0005488 | inferred from electronic annotation with InterPro:IPR001993	IPR001993:Mitochondrial substrate carrier IPR018108:Mitochondrial substrate/solute carrier
549	7	FBgn0030985	CG15883	Obp18a	Odorant-binding protein 18a	no	0.517104	0.192008	1.42544	sensory perception of chemical stimulus ; GO:0007606 | inferred from sequence or structural similarity with UniProtKB:P34174 sensory perception of chemical stimulus ; GO:0007606 | inferred from sequence alignment with UniProtKB:P34174 transport ; GO:0006810 | inferred from electronic annotation with InterPro:IPR006170	cellular_component ; GO:0005575 | no biological data available	odorant binding ; GO:0005549 | inferred from sequence or structural similarity with UniProtKB:P34174 odorant binding ; GO:0005549 | inferred from sequence alignment with UniProtKB:P34174	IPR006170:Pheromone/general odorant binding protein, PBP/GOBP IPR006625:Insect pheromone/odorant binding protein PhBP
550	8	FBgn0037126	CG14567	CG14567	-	no	0.316571	1.90979	0.812138	-	-	-	-
551	8	FBgn0033153	CG11086	Gadd45	Gadd45	no	0.296123	2.0027	1.13015	JNK cascade ; GO:0007254 | inferred from genetic interaction with hep	nucleus ; GO:0005634 | inferred from direct assay	-	IPR004038:Ribosomal protein L7Ae/L30e/S12e/Gadd45
552	8	FBgn0020388	CG4107	Pcaf	Pcaf	no	0.104432	0.622289	0.887654	regulation of histone acetylation ; GO:0035065 | inferred from direct assay muscle organ development ; GO:0007517 | inferred from mutant phenotype dendrite morphogenesis ; GO:0048813 | inferred from mutant phenotype axon target recognition ; GO:0007412 | inferred from mutant phenotype regulation of transcription, DNA-dependent ; GO:0006355 | inferred from electronic annotation with InterPro:IPR00…	polytene chromosome ; GO:0005700 | inferred from direct assay SAGA complex ; GO:0000124 | inferred from sequence or structural similarity with SGD_LOCUS:GCN5; SGD:S0003484 H4/H2A histone acetyltransferase complex ; GO:0043189 | inferred from direct assay	histone acetyltransferase activity ; GO:0004402 | inferred from sequence or structural similarity histone acetyltransferase activity ; GO:0004402 | non-traceable author statement histone acetyltransferase activity ; GO:0004402 | inferred from sequence or structural similarity with SGD_LOCUS:GCN5; SGD:S0003484	IPR018359:Bromodomain, conserved site IPR000182:GCN5-related N-acetyltransferase IPR001487:Bromodomain IPR009464:PCAF, N-terminal IPR016181:Acyl-CoA N-acyltransferase IPR016376:Histone acetylase PCAF
553	8	FBgn0052271	CG32271	CG32271	-	no	0.058192	0.5902	0.977885	proteolysis ; GO:0006508 | non-traceable author statement proteolysis ; GO:0006508 | inferred from electronic annotation with InterPro:IPR001254, InterPro:IPR001314, InterPro:IPR018114	-	serine-type endopeptidase activity ; GO:0004252 | non-traceable author statement serine-type endopeptidase activity ; GO:0004252 | inferred from electronic annotation with InterPro:IPR001254, InterPro:IPR001314, InterPro:IPR018114	IPR001254:Peptidase S1/S6, chymotrypsin/Hap IPR001314:Peptidase S1A, chymotrypsin IPR009003:Serine/cysteine peptidase, trypsin-like IPR018114:Peptidase S1/S6, chymotrypsin/Hap, active site
554	8	FBgn0015623	CG11567	Cpr	Cytochrome P450 reductase	no	0.133041	0.568158	0.941613	oxidation reduction ; GO:0055114 | inferred from electronic annotation with InterPro:IPR001094, InterPro:IPR001433, InterPro:IPR001709, InterPro:IPR003097, InterPro:IPR017927	lipid particle ; GO:0005811 | inferred from direct assay endoplasmic reticulum ; GO:0005783 | non-traceable author statement	NADPH-hemoprotein reductase activity ; GO:0003958 | inferred from sequence or structural similarity with UniProtKB:Q07994 NADPH-hemoprotein reductase activity ; GO:0003958 | non-traceable author statement FMN binding ; GO:0010181 | inferred from electronic annotation with InterPro:IPR001094, InterPro:IPR008254 iron ion binding ; GO:0005506 | inferred from electronic annotation with InterPro:IPR00…	IPR001094:Flavodoxin-like IPR001433:Oxidoreductase FAD/NAD(P)-binding IPR001709:Flavoprotein pyridine nucleotide cytochrome reductase IPR003097:FAD-binding, type 1 IPR008254:Flavodoxin/nitric oxide synthase IPR015702:NADPH Cytochrome P450 Reductase IPR017927:Ferredoxin reductase-type FAD-binding domain IPR017938:Riboflavin synthase-like beta-barrel
555	8	FBgn0031039	CG14209	Shawn	Shawn	no	0.16599	0.569798	0.953396	transport ; GO:0006810 | inferred from sequence or structural similarity with UniProtKB:Q9BZJ4 transmembrane transport ; GO:0055085 | inferred from electronic annotation with InterPro:IPR001993, InterPro:IPR002113	mitochondrial envelope ; GO:0005740 | inferred from sequence or structural similarity integral to membrane ; GO:0016021 | inferred from sequence or structural similarity with UniProtKB:Q9BZJ4 mitochondrial inner membrane ; GO:0005743 | inferred from sequence or structural similarity with UniProtKB:Q9BZJ4	transmembrane transporter activity ; GO:0022857 | inferred from sequence or structural similarity transmembrane transporter activity ; GO:0022857 | inferred from sequence or structural similarity with UniProtKB:Q9BZJ4 binding ; GO:0005488 | inferred from electronic annotation with InterPro:IPR001993	IPR018108:Mitochondrial substrate/solute carrier IPR001993:Mitochondrial substrate carrier IPR002113:Adenine nucleotide translocator 1
556	8	FBgn0033189	CG2140	Cyt-b5	Cyt-b5	no	0.165001	0.601263	1.00787	-	lipid particle ; GO:0005811 | inferred from direct assay microsome ; GO:0005792 | inferred from sequence or structural similarity with UniProtKB:P49096 membrane ; GO:0016020 | non-traceable author statement microsome ; GO:0005792 | non-traceable author statement	electron carrier activity ; GO:0009055 | inferred from sequence or structural similarity with UniProtKB:P49096 electron carrier activity ; GO:0009055 | non-traceable author statement heme binding ; GO:0020037 | inferred from electronic annotation with InterPro:IPR001199, InterPro:IPR018506	IPR001199:Cytochrome b5 IPR018506:Cytochrome b5, heme-binding site
557	8	FBgn0030703	CG9066	MSBP	membrane steroid binding protein	no	0.109281	0.859501	0.888221	-	plasma membrane ; GO:0005886 | inferred from direct assay	ecdysone binding ; GO:0035100 | inferred from direct assay heme binding ; GO:0020037 | inferred from electronic annotation with InterPro:IPR001199	IPR001199:Cytochrome b5
558	8	FBgn0034354	CG5224	CG5224	-	no	0.203399	0.72247	1.00108	-	-	glutathione transferase activity ; GO:0004364 | inferred from sequence or structural similarity with MGD:Gstt1; MGI:MGI:107379	IPR004045:Glutathione S-transferase, N-terminal IPR004046:Glutathione S-transferase, C-terminal IPR010987:Glutathione S-transferase, C-terminal-like IPR012335:Thioredoxin fold IPR012336:Thioredoxin-like fold IPR017933:Glutathione S-transferase/chloride channel, C-terminal
559	8	FBgn0260755	CG42553	CG42553	-	no	0.236007	0.76273	1.09832	biological_process ; GO:0008150 | no biological data available	cellular_component ; GO:0005575 | no biological data available	molecular_function ; GO:0003674 | no biological data available	-
560	8	FBgn0011774	CG5247	Irbp	Inverted repeat-binding protein	no	-0.07306	0.810574	1.12088	telomere maintenance ; GO:0000723 | inferred from mutant phenotype double-strand break repair via nonhomologous end joining ; GO:0006303 | inferred from electronic annotation with InterPro:IPR005160, InterPro:IPR006164, InterPro:IPR006165	Ku70:Ku80 complex ; GO:0043564 | inferred from direct assay nucleus ; GO:0005634 | non-traceable author statement DNA-dependent protein kinase-DNA ligase 4 complex ; GO:0005958 | inferred from electronic annotation with InterPro:IPR006165	DNA binding ; GO:0003677 | contributes_to inferred from direct assay protein heterodimerization activity ; GO:0046982 | inferred from direct assay DNA binding ; GO:0003677 | inferred from direct assay DNA binding ; GO:0003677 | inferred from direct assay AND inferred from sequence or structural similarity with HGNC_gene:XRCC6; HGNC:4055; OMIM:152690 DNA binding ; GO:0003677 | non-traceable author…	IPR005160:Ku70/Ku80 C-terminal arm IPR005161:Ku70/Ku80, N-terminal alpha/beta IPR006164:DNA helicase, ATP-dependent, Ku type IPR006165:DNA helicase, ATP-dependent, Ku70 subunit IPR016194:Spen Paralogue and Orthologue SPOC, C-terminal-like
561	8	FBgn0015038	CG4485	Cyp9b1	Cytochrome P450-9b1	no	0.127102	0.97628	1.16054	-	microsome ; GO:0005792 | non-traceable author statement membrane ; GO:0016020 | non-traceable author statement	electron carrier activity ; GO:0009055 | non-traceable author statement electron carrier activity ; GO:0009055 | inferred from sequence or structural similarity electron carrier activity ; GO:0009055 | inferred from electronic annotation with InterPro:IPR001128 heme binding ; GO:0020037 | inferred from electronic annotation with InterPro:IPR001128, InterPro:IPR002403 monooxygenase activity ; GO:0…	IPR001128:Cytochrome P450 IPR002403:Cytochrome P450, E-class, group IV IPR017972:Cytochrome P450, conserved site IPR017973:Cytochrome P450, C-terminal
562	8	FBgn0029664	CG10802	CG10802	-	no	0.113349	0.741443	1.22416	alanyl-tRNA aminoacylation ; GO:0006419 | inferred from electronic annotation with InterPro:IPR018165	cytoplasm ; GO:0005737 | inferred from electronic annotation with InterPro:IPR012947, InterPro:IPR018165	alanine-tRNA ligase activity ; GO:0004813 | inferred from electronic annotation with InterPro:IPR018165 ATP binding ; GO:0005524 | inferred from electronic annotation with InterPro:IPR012947, InterPro:IPR018165 nucleic acid binding ; GO:0003676 | inferred from electronic annotation with InterPro:IPR018165	IPR012947:Threonyl/alanyl tRNA synthetase, SAD IPR018163:Threonyl/alanyl tRNA synthetase, class II-like, putative editing domain IPR018165:Alanyl-tRNA synthetase, class IIc, core domain
563	8	FBgn0038854	CG7044	CG7044	-	no	0.306263	0.708809	1.24616	-	-	binding ; GO:0005488 | inferred from electronic annotation with InterPro:IPR016024	IPR016024:Armadillo-type fold
564	8	FBgn0032022	CG14275	CG14275	-	no	0.226915	0.711852	1.35046	-	-	-	-
565	8	FBgn0027657	CG9734	glob1	globin 1	no	0.318542	1.17149	0.909922	oxygen transport ; GO:0015671 | inferred from electronic annotation with InterPro:IPR012292	-	oxygen transporter activity ; GO:0005344 | inferred from sequence or structural similarity with EMBL:AF063938 oxygen binding ; GO:0019825 | inferred from electronic annotation with InterPro:IPR012292 heme binding ; GO:0020037 | inferred from electronic annotation with InterPro:IPR000971, InterPro:IPR012292	IPR000971:Globin, subset IPR009050:Globin-like IPR012292:Globin
566	8	FBgn0034605	CG15661	CG15661	-	no	0.468692	1.25714	0.938661	metabolic process ; GO:0008152 | inferred from electronic annotation with InterPro:IPR002213	-	glucuronosyltransferase activity ; GO:0015020 | inferred from sequence or structural similarity with UniProtKB:P36512 AND inferred from sequence or structural similarity with UniProt:P36513	IPR002213:UDP-glucuronosyl/UDP-glucosyltransferase
567	8	FBgn0027836	CG5729	Dgp-1	Dgp-1	no	0.230348	1.34129	1.05179	-	cellular_component ; GO:0005575 | no biological data available	GTP binding ; GO:0005525 | inferred from sequence or structural similarity with NCBI_gi:4758490 GTPase activity ; GO:0003924 | inferred from electronic annotation with InterPro:IPR000795	IPR000795:Protein synthesis factor, GTP-binding IPR004160:Translation elongation factor EFTu/EF1A, C-terminal IPR004161:Translation elongation factor EFTu/EF1A, domain 2 IPR009000:Translation elongation/initiation factor/Ribosomal, beta-barrel IPR009001:Translation elongation factor EF1A/initiation factor IF2gamma, C-terminal
568	8	FBgn0030357	CG2471	Sclp	Sclp	no	0.261124	0.947849	0.944007	-	-	protein binding ; GO:0005515 | inferred from electronic annotation with InterPro:IPR001611	IPR001611:Leucine-rich repeat
569	8	FBgn0031643	CG3008	CG3008	-	no	0.245908	1.0284	0.999889	protein amino acid phosphorylation ; GO:0006468 | inferred from electronic annotation with InterPro:IPR017406	-	protein kinase activity ; GO:0004672 | non-traceable author statement ATP binding ; GO:0005524 | inferred from electronic annotation with InterPro:IPR000687, InterPro:IPR017406, InterPro:IPR018934 protein binding ; GO:0005515 | inferred from electronic annotation with InterPro:IPR017406 protein serine/threonine kinase activity ; GO:0004674 | inferred from electronic annotation with InterPro:IPR00…	IPR000687:RIO kinase IPR011009:Protein kinase-like domain IPR018934:RIO-like kinase IPR017406:Serine/threonine-protein kinase Rio3
570	8	FBgn0031033	CG14219	CG14219	-	no	0.158362	0.934854	1.01816	-	-	transferase activity, transferring acyl groups other than amino-acyl groups ; GO:0016747 | inferred from electronic annotation with InterPro:IPR002656	IPR002656:Acyltransferase 3 IPR006621:Nose resistant to fluoxetine protein, N-terminal
571	8	FBgn0033777	CG17574	CG17574	-	no	0.398773	0.897167	1.02743	-	-	-	-
572	8	FBgn0010241	CG8523	Mdr50	Multi drug resistance 50	no	0.31262	1.16175	1.28199	drug transport ; GO:0015893 | inferred from sequence or structural similarity with MGD:Abcb1a; MGI:MGI:97570 transmembrane transport ; GO:0055085 | inferred from electronic annotation with InterPro:IPR001140, InterPro:IPR011527	integral to membrane ; GO:0016021 | inferred from electronic annotation with InterPro:IPR001140, InterPro:IPR011527	ATPase activity, coupled ; GO:0042623 | inferred from sequence or structural similarity with MGD:Abcb1a; MGI:MGI:97570 multidrug transporter activity ; GO:0015239 | inferred from sequence or structural similarity with UniProtKB:P08183 multidrug transporter activity ; GO:0015239 | non-traceable author statement ATP binding ; GO:0005524 | inferred from electronic annotation with InterPro:IPR001140,…	IPR001140:ABC transporter, transmembrane domain IPR003439:ABC transporter-like IPR003593:ATPase, AAA+ type, core IPR011527:ABC transporter, transmembrane domain, type 1 IPR017871:ABC transporter, conserved site IPR017940:ABC transporter integral membrane type 1
573	8	FBgn0033226	CG1882	CG1882	-	no	0.351588	0.982584	1.33607	-	lipid particle ; GO:0005811 | inferred from direct assay	catalytic activity ; GO:0003824 | inferred from electronic annotation with InterPro:IPR000639	IPR000073:Alpha/beta hydrolase fold-1 IPR000639:Epoxide hydrolase-like
574	8	FBgn0037151	CG7130	CG7130	-	no	0.378583	1.00914	1.38181	response to heat ; GO:0009408 | inferred from sequence or structural similarity with EMBL:AF088983 protein folding ; GO:0006457 | inferred from electronic annotation with InterPro:IPR003095	-	unfolded protein binding ; GO:0051082 | inferred from electronic annotation with InterPro:IPR003095 heat shock protein binding ; GO:0031072 | inferred from electronic annotation with InterPro:IPR001623, InterPro:IPR003095, InterPro:IPR018253	IPR001623:Heat shock protein DnaJ, N-terminal IPR003095:Heat shock protein DnaJ IPR018253:Heat shock protein DnaJ, conserved site IPR015609:Molecular chaperone, heat shock protein, Hsp40, DnaJ
575	8	FBgn0041710	CG18550	yellow-f	yellow-f	no	0.362997	1.01101	1.38645	melanin biosynthetic process from tyrosine ; GO:0006583 | traceable author statement pigmentation during development ; GO:0048066 | traceable author statement indole derivative biosynthetic process ; GO:0042435 | inferred from direct assay melanin biosynthetic process from tyrosine ; GO:0006583 | inferred by curator from GO:0004167 pigmentation during development ; GO:0048066 | inferred by curato…	extracellular region ; GO:0005576 | inferred from direct assay	dopachrome isomerase activity ; GO:0004167 | inferred from direct assay	IPR003534:Major royal jelly-related
576	8	FBgn0034293	CG14495	CG14495	-	no	0.711526	0.660648	1.03347	-	-	-	-
577	8	FBgn0031741	CG11034	CG11034	-	no	0.698684	0.750837	1.13537	proteolysis ; GO:0006508 | inferred from electronic annotation with InterPro:IPR001375, InterPro:IPR002469	membrane ; GO:0016020 | inferred from electronic annotation with InterPro:IPR002469	dipeptidyl-peptidase activity ; GO:0008239 | inferred from sequence or structural similarity with UniProtKB:P27487 dipeptidyl-peptidase activity ; GO:0008239 | inferred from direct assay serine-type peptidase activity ; GO:0008236 | inferred from electronic annotation with InterPro:IPR001375	IPR001375:Peptidase S9, prolyl oligopeptidase, catalytic domain IPR002469:Peptidase S9B, dipeptidylpeptidase IV N-terminal
578	8	FBgn0027550	CG6495	CG6495	-	no	0.819687	0.999197	1.27362	-	-	-	IPR002172:Low density lipoprotein-receptor, class A (cysteine-rich) repeat IPR011106:Seven cysteines, N-terminal IPR013980:Seven cysteines
579	8	FBgn0051664	CG31664	CG31664	-	no	0.764525	0.809612	1.54151	-	-	-	IPR004245:Protein of unknown function DUF229
580	8	FBgn0013771	CG10246	Cyp6a9	Cytochrome P450-6a9	no	0.489944	1.00432	1.42538	insecticide metabolic process ; GO:0017143 | non-traceable author statement oxidation reduction ; GO:0055114 | inferred from electronic annotation with InterPro:IPR002401	microsome ; GO:0005792 | non-traceable author statement membrane ; GO:0016020 | non-traceable author statement	electron carrier activity ; GO:0009055 | inferred from sequence or structural similarity with Cyp6a2 electron carrier activity ; GO:0009055 | non-traceable author statement electron carrier activity ; GO:0009055 | inferred from sequence or structural similarity heme binding ; GO:0020037 | inferred from electronic annotation with InterPro:IPR001128, InterPro:IPR002401 monooxygenase activity ; GO:0…	IPR001128:Cytochrome P450 IPR002401:Cytochrome P450, E-class, group I IPR017972:Cytochrome P450, conserved site IPR017973:Cytochrome P450, C-terminal
581	8	FBgn0085257	CG34228	CG34228	-	no	0.55131	0.93137	1.55176	-	-	-	-
582	9	FBgn0014031	CG3926	Spat	Serine pyruvate aminotransferase	no	0.526538	1.2533	1.39524	glyoxylate catabolic process ; GO:0009436 | inferred from direct assay	lipid particle ; GO:0005811 | inferred from direct assay mitochondrial matrix ; GO:0005759 | inferred from sequence or structural similarity with UniProtKB:P41689 peroxisome ; GO:0005777 | inferred from sequence or structural similarity with UniProtKB:P41689	serine-pyruvate transaminase activity ; GO:0004760 | non-traceable author statement alanine-glyoxylate transaminase activity ; GO:0008453 | inferred from direct assay alanine-glyoxylate transaminase activity ; GO:0008453 | inferred from sequence or structural similarity with UniProtKB:P41689 serine-pyruvate transaminase activity ; GO:0004760 | inferred from sequence or structural similarity with …	IPR000192:Aminotransferase, class V/Cysteine desulfurase IPR015421:Pyridoxal phosphate-dependent transferase, major region, subdomain 1 IPR015424:Pyridoxal phosphate-dependent transferase, major domain IPR015422:Pyridoxal phosphate-dependent transferase, major region, subdomain 2 IPR020578:Aminotransferase class-V pyridoxal-phosphate binding site
583	9	FBgn0024912	CG1303	agt	O-6-alkylguanine-DNA alkyltransferase	no	0.487953	1.32017	1.48871	DNA dealkylation ; GO:0006307 | inferred from direct assay	-	methylated-DNA-[protein]-cysteine S-methyltransferase activity ; GO:0003908 | inferred from sequence or structural similarity with SGD_LOCUS:MGT1; SGD:S0002359 methylated-DNA-[protein]-cysteine S-methyltransferase activity ; GO:0003908 | inferred from direct assay methylated-DNA-[protein]-cysteine S-methyltransferase activity ; GO:0003908 | non-traceable author statement	IPR001497:Methylated-DNA-[protein]-cysteine S-methyltransferase, active site IPR011991:Winged helix repressor DNA-binding IPR014048:Methylated-DNA-[protein]-cysteine S-methyltransferase, DNA binding
584	9	FBgn0086699	CG14121	l(3)S147910	lethal (3) S147910	no	0.494713	1.24556	1.52968	-	-	-	-
585	9	FBgn0038930	CG5778	CG5778	-	no	0.569862	1.48509	1.48713	-	-	-	-
586	9	FBgn0034398	CG15098	CG15098	-	no	0.798817	1.31262	1.56773	-	-	-	-
587	9	FBgn0028424	CG3767	JhI-26	Juvenile hormone-inducible protein 26	no	0.343907	1.64476	1.62838	biological_process ; GO:0008150 | no biological data available	cellular_component ; GO:0005575 | no biological data available	molecular_function ; GO:0003674 | no biological data available	IPR004119:Protein of unknown function DUF227 IPR011009:Protein kinase-like domain IPR015897:CHK kinase-like
588	9	FBgn0010041	CG12242	GstD5	Glutathione S transferase D5	no	0.656132	1.63637	1.73434	-	-	glutathione transferase activity ; GO:0004364 | inferred from sequence or structural similarity with MGD:Gstt1; MGI:MGI:107379 glutathione transferase activity ; GO:0004364 | non-traceable author statement	IPR004045:Glutathione S-transferase, N-terminal IPR004046:Glutathione S-transferase, C-terminal IPR010987:Glutathione S-transferase, C-terminal-like IPR012336:Thioredoxin-like fold IPR017933:Glutathione S-transferase/chloride channel, C-terminal
589	9	FBgn0030189	CG2909	CG2909	-	no	0.50859	1.37219	1.81554	-	-	-	-
590	9	FBgn0015037	CG10842	Cyp4p1	Cytochrome P450-4p1	no	0.564699	1.51832	1.83397	oxidation reduction ; GO:0055114 | inferred from electronic annotation with InterPro:IPR002401	microsome ; GO:0005792 | non-traceable author statement membrane ; GO:0016020 | non-traceable author statement	electron carrier activity ; GO:0009055 | non-traceable author statement electron carrier activity ; GO:0009055 | inferred from sequence or structural similarity electron carrier activity ; GO:0009055 | inferred from electronic annotation with InterPro:IPR001128 heme binding ; GO:0020037 | inferred from electronic annotation with InterPro:IPR001128, InterPro:IPR002401 monooxygenase activity ; GO:0…	IPR001128:Cytochrome P450 IPR002401:Cytochrome P450, E-class, group I IPR017972:Cytochrome P450, conserved site IPR017973:Cytochrome P450, C-terminal
591	9	FBgn0037935	CG6834	CG6834	-	no	0.396459	1.37804	1.96825	-	-	protein binding ; GO:0005515 | inferred from physical interaction with Myo10A	IPR015897:CHK kinase-like IPR004119:Protein of unknown function DUF227 IPR011009:Protein kinase-like domain
592	9	FBgn0039296	CG10420	CG10420	-	no	0.292272	1.26181	2.10161	-	-	binding ; GO:0005488 | inferred from electronic annotation with InterPro:IPR011989, InterPro:IPR016024	IPR011989:Armadillo-like helical IPR016024:Armadillo-type fold
593	9	FBgn0004187	CR31185	snRNA:U1:95Cc	small nuclear RNA U1 at 95Cc	no	0.559478	1.12624	2.02428	nuclear mRNA splicing, via spliceosome ; GO:0000398 | inferred from sequence or structural similarity	U1 snRNP ; GO:0005685 | inferred from sequence or structural similarity	-	-
594	9	FBgn0023530	CG3740	CG3740	-	no	0.499211	1.14844	2.06515	-	-	-	-
595	9	FBgn0039091	CG10182	CG10182	-	no	0.715663	1.34177	2.35939	-	-	transferase activity, transferring acyl groups other than amino-acyl groups ; GO:0016747 | inferred from electronic annotation with InterPro:IPR002656	IPR002656:Acyltransferase 3 IPR006621:Nose resistant to fluoxetine protein, N-terminal
596	9	FBgn0063492	CG17533	GstE8	Glutathione S transferase E8	no	0.570652	1.28543	2.46056	-	-	-	IPR004045:Glutathione S-transferase, N-terminal IPR004046:Glutathione S-transferase, C-terminal IPR010987:Glutathione S-transferase, C-terminal-like IPR012336:Thioredoxin-like fold IPR017933:Glutathione S-transferase/chloride channel, C-terminal
597	9	FBgn0034793	CG13533	asrij	asrij	no	0.357498	0.725979	1.43058	biological_process ; GO:0008150 | no biological data available	cellular_component ; GO:0005575 | no biological data available	molecular_function ; GO:0003674 | no biological data available	IPR009764:Ovarian carcinoma immunoreactive antigen
598	9	FBgn0259728	CG42382	CG42382	-	no	0.327639	0.847581	1.49706	DNA repair ; GO:0006281 | inferred from sequence or structural similarity	-	-	-
599	9	FBgn0031115	CG11710	CG11710	-	no	0.216996	0.697118	1.502	regulation of transcription ; GO:0045449 | inferred from electronic annotation with InterPro:IPR009349	nucleus ; GO:0005634 | inferred from electronic annotation with InterPro:IPR009349	ligand-dependent nuclear receptor binding ; GO:0016922 | inferred from sequence or structural similarity with UniProtKB:Q15650 zinc ion binding ; GO:0008270 | inferred from electronic annotation with InterPro:IPR009349 transcription regulator activity ; GO:0030528 | inferred from electronic annotation with InterPro:IPR009349	IPR009349:Zinc finger, C2HC5-type IPR007374:ASCH domain
600	9	FBgn0030334	CG4139	Karl	Karl	no	0.428317	0.834625	1.53933	biological_process ; GO:0008150 | no biological data available	cellular_component ; GO:0005575 | no biological data available	binding ; GO:0005488 | inferred from electronic annotation with InterPro:IPR012674	IPR011038:Calycin-like IPR012674:Calycin
601	9	FBgn0085261	CG34232	CG34232	-	no	0.417703	0.779426	1.63297	-	-	-	-
602	9	FBgn0040259	CG18578	Ugt86Da	Ugt86Da	no	0.159144	0.903612	1.61384	metabolic process ; GO:0008152 | inferred from electronic annotation with InterPro:IPR002213	-	glucuronosyltransferase activity ; GO:0015020 | inferred from sequence or structural similarity transferase activity, transferring hexosyl groups ; GO:0016758 | inferred from electronic annotation with InterPro:IPR002213	IPR002213:UDP-glucuronosyl/UDP-glucosyltransferase
603	9	FBgn0259936	CR32957	Uhg3	Uhg3	no	0.064855	0.737168	1.4866	-	-	-	-
604	9	FBgn0051974	CG31974	CG31974	-	no	0.023387	0.70068	1.54605	-	-	-	IPR015897:CHK kinase-like IPR004119:Protein of unknown function DUF227 IPR011009:Protein kinase-like domain
605	9	FBgn0032138	CG4364	CG4364	-	no	0.060537	0.578793	1.53436	cell proliferation ; GO:0008283 | inferred from electronic annotation with InterPro:IPR010613	nucleolus ; GO:0005730 | inferred from electronic annotation with InterPro:IPR010613	-	IPR001357:BRCT IPR010613:Pescadillo, N-terminal
606	9	FBgn0031907	CG5171	CG5171	-	no	0.138739	0.651508	1.59661	trehalose biosynthetic process ; GO:0005992 | inferred from electronic annotation with InterPro:IPR003337	-	trehalose-phosphatase activity ; GO:0004805 | inferred from sequence or structural similarity with EMBL:AL009198; protein_id:CAA15757	IPR003337:Trehalose-phosphatase IPR006379:HAD-superfamily hydrolase, subfamily IIB
607	9	FBgn0034664	CG4377	CG4377	-	no	0.378915	0.682071	1.74516	-	-	-	IPR008472:Protein of unknown function DUF753
608	9	FBgn0015714	CG10241	Cyp6a17	Cyp6a17	no	0.246628	0.418301	1.753	oxidation reduction ; GO:0055114 | inferred from electronic annotation with InterPro:IPR002401	microsome ; GO:0005792 | non-traceable author statement membrane ; GO:0016020 | non-traceable author statement	electron carrier activity ; GO:0009055 | inferred from sequence or structural similarity electron carrier activity ; GO:0009055 | non-traceable author statement electron carrier activity ; GO:0009055 | inferred from electronic annotation with InterPro:IPR001128 heme binding ; GO:0020037 | inferred from electronic annotation with InterPro:IPR001128, InterPro:IPR002401 monooxygenase activity ; GO:0…	IPR001128:Cytochrome P450 IPR002401:Cytochrome P450, E-class, group I IPR017972:Cytochrome P450, conserved site IPR017973:Cytochrome P450, C-terminal
609	9	FBgn0024947	CG3059	NTPase	NTPase	no	0.169846	1.24492	1.65389	-	cytoplasm ; GO:0005737 | inferred from direct assay	guanosine-diphosphatase activity ; GO:0004382 | inferred from sequence or structural similarity with SGD_LOCUS:GDA1; SGD:S0000768 nucleoside-diphosphatase activity ; GO:0017110 | inferred from sequence or structural similarity with EMBL:AJ238636; protein_id:CAB45533.1 nucleoside-triphosphatase activity ; GO:0017111 | inferred from sequence or structural similarity with EMBL:AF006482 uridine-dipho…	IPR000407:Nucleoside phosphatase GDA1/CD39
610	9	FBgn0031068	CG12534	Alr	Augmenter of liver regeneration	no	0.227909	1.24047	1.75102	oxidation reduction ; GO:0055114 | inferred from electronic annotation with InterPro:IPR006863, InterPro:IPR017905	mitochondrion ; GO:0005739 | inferred from sequence or structural similarity with SGD_LOCUS:ERV1; SGD:S0003261	flavin-linked sulfhydryl oxidase activity ; GO:0016971 | inferred from sequence or structural similarity with SGD_LOCUS:ERV1; SGD:S0003261	IPR006863:Erv1/Alr IPR017905:ERV/ALR sulphydryl oxidase
611	9	FBgn0036501	CG7272	CG7272	-	no	0.371422	1.16402	1.72302	-	integral to membrane ; GO:0016021 | inferred from electronic annotation with InterPro:IPR004316	-	IPR018169:MtN3/saliva-related transmembrane protein, conserved region IPR018178:Predicted uncharacterised protein, AAEL006718 IPR004316:RAG1-activating protein-1-related
612	9	FBgn0020764	CG3017	Alas	Aminolevulinate synthase	no	0.315391	1.21825	1.83601	heme biosynthetic process ; GO:0006783 | inferred from sequence or structural similarity with UniProtKB:P13196 inferred from sequence or structural similarity with UniProtKB:P22557	mitochondrial matrix ; GO:0005759 | inferred from sequence or structural similarity with UniProtKB:P13196 AND inferred from sequence or structural similarity with UniProt:P22557 mitochondrion ; GO:0005739 | inferred from reviewed computational analysis	5-aminolevulinate synthase activity ; GO:0003870 | inferred from sequence or structural similarity with SGD_LOCUS:HEM1; SGD:S0002640 5-aminolevulinate synthase activity ; GO:0003870 | non-traceable author statement 5-aminolevulinate synthase activity ; GO:0003870 | inferred from sequence or structural similarity with UniProtKB:P13196 AND inferred from sequence or structural similarity with UniPro…	IPR004839:Aminotransferase, class I/II IPR010961:Tetrapyrrole biosynthesis, 5-aminolevulinic acid synthase IPR015421:Pyridoxal phosphate-dependent transferase, major region, subdomain 1 IPR015424:Pyridoxal phosphate-dependent transferase, major domain
613	9	FBgn0031881	CG3476	CG3476	-	no	0.039335	1.15485	1.89207	acyl carnitine transport ; GO:0006844 | inferred from sequence or structural similarity with UniProtKB:O43772 carnitine transport ; GO:0015879 | inferred from sequence or structural similarity with UniProtKB:O43772 mitochondrial transport ; GO:0006839 | inferred from sequence or structural similarity with UniProtKB:O43772 transmembrane transport ; GO:0055085 | inferred from electronic annotation …	mitochondrial envelope ; GO:0005740 | inferred from sequence or structural similarity mitochondrial inner membrane ; GO:0005743 | inferred from sequence or structural similarity with UniProtKB:O43772	acyl carnitine transporter activity ; GO:0015227 | inferred from sequence or structural similarity with NCBI_gi:4557403 carnitine transporter activity ; GO:0015226 | inferred from sequence or structural similarity with NCBI_gi:4557403 carnitine:acyl carnitine antiporter activity ; GO:0005476 | inferred from sequence or structural similarity with UniProtKB:O43772 transmembrane transporter activity…	IPR001993:Mitochondrial substrate carrier IPR002067:Mitochondrial carrier protein IPR002113:Adenine nucleotide translocator 1 IPR018108:Mitochondrial substrate/solute carrier
614	9	FBgn0040260	CG17932	Ugt36Bc	Ugt36Bc	no	0.006446	1.1648	1.99087	metabolic process ; GO:0008152 | inferred from electronic annotation with InterPro:IPR002213	-	glucuronosyltransferase activity ; GO:0015020 | inferred from sequence or structural similarity glucuronosyltransferase activity ; GO:0015020 | inferred from sequence or structural similarity with MGD:Ugt1a1; MGI:MGI:98898	IPR002213:UDP-glucuronosyl/UDP-glucosyltransferase
615	9	FBgn0037071	CG7632	CG7632	-	no	-0.09272	1.11023	1.95532	-	-	-	IPR000073:Alpha/beta hydrolase fold-1
616	9	FBgn0036181	CG18331	Muc68Ca	Mucin 68Ca	no	1.00768	0.725263	2.38405	blood coagulation ; GO:0007596 | inferred from electronic annotation with InterPro:IPR009271	-	-	IPR009271:Coagulation factor V LSPD
617	9	FBgn0050052	CG30052	Obp49a	Odorant-binding protein 49a	no	0.960264	0.594643	2.55953	sensory perception of chemical stimulus ; GO:0007606 | inferred from sequence alignment with UniProtKB:P34174	cellular_component ; GO:0005575 | no biological data available	odorant binding ; GO:0005549 | inferred from sequence alignment with UniProtKB:P34174	-
618	9	FBgn0031034	CG14205	CG14205	-	no	0.681617	0.860976	2.60244	-	-	transferase activity, transferring acyl groups other than amino-acyl groups ; GO:0016747 | inferred from electronic annotation with InterPro:IPR002656	IPR002656:Acyltransferase 3 IPR006621:Nose resistant to fluoxetine protein, N-terminal
619	9	FBgn0036324	CG12520	CG12520	-	no	0.406787	1.05411	2.7855	-	-	-	IPR001810:Cyclin-like F-box
620	9	FBgn0037934	CG6830	CG6830	-	no	0.653321	1.77065	2.11555	-	-	-	IPR015897:CHK kinase-like IPR004119:Protein of unknown function DUF227 IPR011009:Protein kinase-like domain
621	9	FBgn0033945	CG12868	CG12868	-	no	0.517971	1.68496	2.22297	-	-	-	-
622	9	FBgn0031805	CG9505	CG9505	-	no	0.57378	1.62372	2.33262	proteolysis ; GO:0006508 | inferred from electronic annotation with InterPro:IPR000718, InterPro:IPR008753, InterPro:IPR018497	-	metalloendopeptidase activity ; GO:0004222 | inferred from sequence or structural similarity with EMBL:AY149919	IPR000718:Peptidase M13, neprilysin IPR008753:Peptidase M13 IPR018497:Peptidase M13, neprilysin, C-terminal
623	9	FBgn0053494	CG33494	CG33494	-	no	0.805871	2.03027	2.37291	-	-	-	-
624	9	FBgn0034741	CG4269	CG4269	-	no	0.586028	1.9063	2.43843	-	-	-	-
625	9	FBgn0010038	CG4181	GstD2	Glutathione S transferase D2	no	0.245611	1.92829	2.81376	-	-	glutathione transferase activity ; GO:0004364 | inferred from direct assay glutathione transferase activity ; GO:0004364 | inferred from sequence or structural similarity with MGD:Gstt1; MGI:MGI:107379 glutathione transferase activity ; GO:0004364 | non-traceable author statement glutathione peroxidase activity ; GO:0004602 | traceable author statement	IPR004045:Glutathione S-transferase, N-terminal IPR004046:Glutathione S-transferase, C-terminal IPR010987:Glutathione S-transferase, C-terminal-like IPR012336:Thioredoxin-like fold IPR017933:Glutathione S-transferase/chloride channel, C-terminal
626	10	FBgn0040734	CG15065	CG15065	-	no	1.65553	2.73354	1.2102	-	-	-	IPR013172:DIM, Drosophila melanogaster
627	11	FBgn0025583	CG18106	IM2	Immune induced molecule 2	no	2.44922	3.48051	2.87164	defense response ; GO:0006952 | inferred from direct assay defense response ; GO:0006952 | non-traceable author statement	extracellular region ; GO:0005576 | inferred from direct assay extracellular region ; GO:0005576 | non-traceable author statement	-	IPR013172:DIM, Drosophila melanogaster
628	11	FBgn0034329	CG18108	IM1	Immune induced molecule 1	no	2.14921	2.91344	2.93509	defense response ; GO:0006952 | inferred from direct assay	extracellular region ; GO:0005576 | inferred from direct assay	-	IPR013172:DIM, Drosophila melanogaster
629	12	FBgn0031432	CG9964	Cyp309a1	Cyp309a1	no	1.17397	1.95685	2.88975	oxidation reduction ; GO:0055114 | inferred from electronic annotation with InterPro:IPR002401	microsome ; GO:0005792 | non-traceable author statement membrane ; GO:0016020 | non-traceable author statement	electron carrier activity ; GO:0009055 | non-traceable author statement electron carrier activity ; GO:0009055 | inferred from sequence or structural similarity electron carrier activity ; GO:0009055 | inferred from electronic annotation with InterPro:IPR001128 heme binding ; GO:0020037 | inferred from electronic annotation with InterPro:IPR001128, InterPro:IPR002401 monooxygenase activity ; GO:0…	IPR001128:Cytochrome P450 IPR002401:Cytochrome P450, E-class, group I IPR017972:Cytochrome P450, conserved site IPR017973:Cytochrome P450, C-terminal
630	12	FBgn0038020	CG10091	GstD9	Glutathione S transferase D9	no	0.918836	1.91463	3.06996	-	-	glutathione transferase activity ; GO:0004364 | inferred from direct assay glutathione transferase activity ; GO:0004364 | inferred from sequence or structural similarity with UniProtKB:P28338	IPR004045:Glutathione S-transferase, N-terminal IPR004046:Glutathione S-transferase, C-terminal IPR010987:Glutathione S-transferase, C-terminal-like IPR012336:Thioredoxin-like fold IPR017933:Glutathione S-transferase/chloride channel, C-terminal
631	12	FBgn0053468	CG33468	CG33468	-	no	0.965393	1.67877	3.21103	biological_process ; GO:0008150 | no biological data available	cellular_component ; GO:0005575 | no biological data available	molecular_function ; GO:0003674 | no biological data available	-
632	12	FBgn0003863	CG18444	alphaTry	alphaTrypsin	no	1.12391	1.40271	2.97677	proteolysis ; GO:0006508 | non-traceable author statement proteolysis ; GO:0006508 | inferred from electronic annotation with InterPro:IPR001254, InterPro:IPR001314, InterPro:IPR018114	extracellular region ; GO:0005576 | non-traceable author statement	serine-type endopeptidase activity ; GO:0004252 | non-traceable author statement serine-type endopeptidase activity ; GO:0004252 | inferred from electronic annotation with InterPro:IPR001254, InterPro:IPR001314, InterPro:IPR018114	IPR001254:Peptidase S1/S6, chymotrypsin/Hap IPR001314:Peptidase S1A, chymotrypsin IPR009003:Serine/cysteine peptidase, trypsin-like IPR018114:Peptidase S1/S6, chymotrypsin/Hap, active site
633	12	FBgn0053265	CG33265	Muc68E	Mucin 68E	no	0.5108	1.21655	3.30004	chitin metabolic process ; GO:0006030 | inferred from electronic annotation with InterPro:IPR002557	extracellular region ; GO:0005576 | inferred from electronic annotation with InterPro:IPR002557	chitin binding ; GO:0008061 | inferred from electronic annotation with InterPro:IPR002557	IPR002557:Chitin binding protein, peritrophin-A
634	12	FBgn0259896	CG8942	nimC1	nimrod C1	no	0.719685	1.64897	3.48923	Wnt receptor signaling pathway ; GO:0016055 | inferred from sequence or structural similarity with UniProtKB:Q9WUA1 phagocytosis ; GO:0006909 | inferred from mutant phenotype	-	Wnt-protein binding ; GO:0017147 | inferred from sequence or structural similarity with UniProtKB:Q9WUA1	IPR003341:Cysteine rich repeat, tripleX IPR006210:EGF-like IPR009030:Growth factor, receptor IPR011489:EMI domain IPR013032:EGF-like region, conserved site
635	12	FBgn0035476	CG12766	CG12766	-	no	0.957143	1.8799	3.79001	oxidation reduction ; GO:0055114 | inferred from electronic annotation with InterPro:IPR001395, InterPro:IPR018170, InterPro:IPR020471	-	aldehyde reductase activity ; GO:0004032 | inferred from sequence or structural similarity with UniProtKB:P07943	IPR001395:Aldo/keto reductase IPR018170:Aldo/keto reductase, conserved site IPR020471:Aldo/keto reductase subgroup
636	12	FBgn0032049	CG13095	Bace	beta-site APP-cleaving enzyme	no	1.72379	2.26204	3.43942	proteolysis ; GO:0006508 | inferred from electronic annotation with InterPro:IPR001461, InterPro:IPR001969, InterPro:IPR009007	-	aspartic-type endopeptidase activity ; GO:0004190 | inferred from sequence or structural similarity with UniProtKB:Q03168	IPR001461:Peptidase A1 IPR001969:Peptidase aspartic, active site IPR009007:Peptidase aspartic, catalytic
637	12	FBgn0051104	CG31104	CG31104	-	no	1.24589	2.47317	4.11879	-	-	-	IPR015897:CHK kinase-like IPR004119:Protein of unknown function DUF227 IPR011009:Protein kinase-like domain
638	13	FBgn0038082	CG5724	CG5724	-	no	1.33916	3.81973	4.12387	metabolic process ; GO:0008152 | inferred from electronic annotation with InterPro:IPR002213	-	glucuronosyltransferase activity ; GO:0015020 | inferred from sequence or structural similarity with UniProtKB:P36513	IPR002213:UDP-glucuronosyl/UDP-glucosyltransferase
639	13	FBgn0040104	CG3410	lectin-24A	lectin-24A	no	1.50203	3.42314	4.55846	-	-	galactose binding ; GO:0005534 | inferred from sequence or structural similarity binding ; GO:0005488 | inferred from electronic annotation with InterPro:IPR001304, InterPro:IPR016186, InterPro:IPR016187	IPR001304:C-type lectin IPR016186:C-type lectin-like IPR016187:C-type lectin fold
640	13	FBgn0039316	CG11893	CG11893	-	no	1.59092	4.17443	4.36489	-	-	-	IPR015897:CHK kinase-like IPR004119:Protein of unknown function DUF227 IPR011009:Protein kinase-like domain
641	13	FBgn0038083	CG5999	CG5999	-	no	1.76087	4.32388	4.59807	metabolic process ; GO:0008152 | inferred from electronic annotation with InterPro:IPR002213	-	glucuronosyltransferase activity ; GO:0015020 | inferred from sequence or structural similarity with UniProtKB:P08541	IPR002213:UDP-glucuronosyl/UDP-glucosyltransferase
642	13	FBgn0040602	CG14545	CG14545	-	no	0.91999	3.07453	5.51673	-	-	-	-
643	14	FBgn0034331	CG15067	CG15067	-	no	2.61885	1.5798	6.48795	-	-	-	IPR013172:DIM, Drosophila melanogaster
644	15	FBgn0035434	CG10812	dro5	drosomycin-5	no	3.06902	3.77342	7.01351	defense response ; GO:0006952 | non-traceable author statement defense response to fungus ; GO:0050832 | inferred from direct assay	-	-	IPR003614:Knottin IPR008176:Gamma thionin

## Sheet: all clusters_separate
Category	Term	Count	%	PValue	Genes	List Total	Pop Hits	Pop Total	Fold Enrichment	Bonferroni	Benjamini	FDR
GOTERM_BP_ALL	GO:0042180~cellular ketone metabolic process	35	5.45171	9.39543e-09	FBGN0012036,FBGN0032287,FBGN0003162,FBGN0027945,FBGN0033246,FBGN0039156,FBGN0039756,FBGN0022774,FBGN0034740,FBGN0002069,FBGN0037801,FBGN0029664,FBGN0034276,FBGN0086917,FBGN0085453,FBGN0029689,FBGN0052068,FBGN0000052,FBGN0034629,FBGN0036208,FBGN0041710,FBGN0039094,FBGN0020236,FBGN0014031,FBGN0010222,FBGN0029823,FBGN0021765,FBGN0039071,FBGN0040211,FBGN0004654,FBGN0023535,FBGN0261283,FBGN0029969,FBG…	339	290	8566	3.04964	1.2073e-05	1.2073e-05	1.53186e-05
GOTERM_BP_ALL	GO:0006082~organic acid metabolic process	33	5.14019	2.02739e-08	FBGN0012036,FBGN0003162,FBGN0032287,FBGN0027945,FBGN0033246,FBGN0039156,FBGN0039756,FBGN0022774,FBGN0002069,FBGN0037801,FBGN0029664,FBGN0034276,FBGN0085453,FBGN0029689,FBGN0052068,FBGN0000052,FBGN0034629,FBGN0036208,FBGN0041710,FBGN0039094,FBGN0020236,FBGN0014031,FBGN0010222,FBGN0029823,FBGN0021765,FBGN0039071,FBGN0040211,FBGN0004654,FBGN0023535,FBGN0261283,FBGN0029969,FBGN0032393,FBGN0027348	339	270	8566	3.08836	2.60516e-05	1.30259e-05	3.30552e-05
GOTERM_BP_ALL	GO:0043436~oxoacid metabolic process	33	5.14019	2.02739e-08	FBGN0012036,FBGN0003162,FBGN0032287,FBGN0027945,FBGN0033246,FBGN0039156,FBGN0039756,FBGN0022774,FBGN0002069,FBGN0037801,FBGN0029664,FBGN0034276,FBGN0085453,FBGN0029689,FBGN0052068,FBGN0000052,FBGN0034629,FBGN0036208,FBGN0041710,FBGN0039094,FBGN0020236,FBGN0014031,FBGN0010222,FBGN0029823,FBGN0021765,FBGN0039071,FBGN0040211,FBGN0004654,FBGN0023535,FBGN0261283,FBGN0029969,FBGN0032393,FBGN0027348	339	270	8566	3.08836	2.60516e-05	1.30259e-05	3.30552e-05
GOTERM_BP_ALL	GO:0019752~carboxylic acid metabolic process	33	5.14019	2.02739e-08	FBGN0012036,FBGN0003162,FBGN0032287,FBGN0027945,FBGN0033246,FBGN0039156,FBGN0039756,FBGN0022774,FBGN0002069,FBGN0037801,FBGN0029664,FBGN0034276,FBGN0085453,FBGN0029689,FBGN0052068,FBGN0000052,FBGN0034629,FBGN0036208,FBGN0041710,FBGN0039094,FBGN0020236,FBGN0014031,FBGN0010222,FBGN0029823,FBGN0021765,FBGN0039071,FBGN0040211,FBGN0004654,FBGN0023535,FBGN0261283,FBGN0029969,FBGN0032393,FBGN0027348	339	270	8566	3.08836	2.60516e-05	1.30259e-05	3.30552e-05
GOTERM_BP_ALL	GO:0008152~metabolic process	227	35.3583	2.32625e-07	FBGN0031418,FBGN0025687,FBGN0031417,FBGN0037151,FBGN0003162,FBGN0034417,FBGN0029648,FBGN0035697,FBGN0038302,FBGN0015623,FBGN0032032,FBGN0004047,FBGN0004187,FBGN0028514,FBGN0031689,FBGN0041710,FBGN0032049,FBGN0004698,FBGN0028945,FBGN0051216,FBGN0028940,FBGN0000064,FBGN0032820,FBGN0031432,FBGN0039085,FBGN0053225,FBGN0036563,FBGN0037801,FBGN0029664,FBGN0034276,FBGN0039690,FBGN0031335,FBGN0000052,FBG…	339	4580	8566	1.25239	0.000298879	9.96361e-05	0.000379279
GOTERM_BP_ALL	GO:0055114~oxidation reduction	51	7.94393	7.56903e-07	FBGN0031418,FBGN0032614,FBGN0025687,FBGN0031417,FBGN0010548,FBGN0027571,FBGN0029648,FBGN0023541,FBGN0015623,FBGN0038347,FBGN0052068,FBGN0034629,FBGN0031689,FBGN0038742,FBGN0011769,FBGN0030968,FBGN0036262,FBGN0028940,FBGN0031831,FBGN0039071,FBGN0040211,FBGN0004654,FBGN0035790,FBGN0036778,FBGN0033679,FBGN0015714,FBGN0012036,FBGN0043456,FBGN0033395,FBGN0036857,FBGN0032061,FBGN0031432,FBGN0039756,FBG…	339	620	8566	2.07853	0.000972147	0.000243125	0.00123407
GOTERM_BP_ALL	GO:0032787~monocarboxylic acid metabolic process	14	2.18069	7.46297e-05	FBGN0012036,FBGN0034629,FBGN0003162,FBGN0033246,FBGN0039156,FBGN0039756,FBGN0014031,FBGN0010222,FBGN0021765,FBGN0004654,FBGN0261283,FBGN0029969,FBGN0085453,FBGN0027348	339	94	8566	3.76338	0.0914476	0.0189978	0.121609
GOTERM_BP_ALL	GO:0006520~cellular amino acid metabolic process	18	2.80374	8.94262e-05	FBGN0029689,FBGN0052068,FBGN0000052,FBGN0032287,FBGN0036208,FBGN0027945,FBGN0041710,FBGN0039094,FBGN0022774,FBGN0029823,FBGN0002069,FBGN0037801,FBGN0029664,FBGN0034276,FBGN0039071,FBGN0040211,FBGN0023535,FBGN0032393	339	151	8566	3.01213	0.108561	0.0189707	0.145704
GOTERM_BP_ALL	GO:0044106~cellular amine metabolic process	19	2.9595	0.000144199	FBGN0029689,FBGN0052068,FBGN0000052,FBGN0032287,FBGN0036208,FBGN0027945,FBGN0041710,FBGN0039094,FBGN0022774,FBGN0029823,FBGN0002069,FBGN0037801,FBGN0029664,FBGN0034276,FBGN0039071,FBGN0040211,FBGN0023535,FBGN0032393,FBGN0013307	339	172	8566	2.79128	0.169153	0.0261254	0.234848
GOTERM_BP_ALL	GO:0006544~glycine metabolic process	5	0.778816	0.000256343	FBGN0029823,FBGN0037801,FBGN0032287,FBGN0034276,FBGN0027945	339	9	8566	14.038	0.280676	0.0403441	0.417132
GOTERM_BP_ALL	GO:0009069~serine family amino acid metabolic process	6	0.934579	0.00028305	FBGN0029823,FBGN0037801,FBGN0032287,FBGN0034276,FBGN0027945,FBGN0032393	339	16	8566	9.47566	0.304949	0.039613	0.460495
GOTERM_BP_ALL	GO:0006519~cellular amino acid and derivative metabolic process	19	2.9595	0.00085868	FBGN0029689,FBGN0052068,FBGN0000052,FBGN0032287,FBGN0036208,FBGN0027945,FBGN0041710,FBGN0039094,FBGN0022774,FBGN0029823,FBGN0002069,FBGN0037801,FBGN0029664,FBGN0034276,FBGN0039071,FBGN0040211,FBGN0023535,FBGN0032393,FBGN0013307	339	199	8566	2.41256	0.668417	0.104513	1.39086
GOTERM_BP_ALL	GO:0051186~cofactor metabolic process	13	2.02492	0.000916132	FBGN0039254,FBGN0029118,FBGN0003162,FBGN0043456,FBGN0039156,FBGN0034740,FBGN0020236,FBGN0010222,FBGN0021765,FBGN0004654,FBGN0020764,FBGN0032393,FBGN0085453	339	106	8566	3.09896	0.692035	0.101537	1.48327
GOTERM_BP_ALL	GO:0009308~amine metabolic process	26	4.04984	0.00141507	FBGN0030695,FBGN0032287,FBGN0027945,FBGN0064237,FBGN0022774,FBGN0036563,FBGN0053265,FBGN0002069,FBGN0037801,FBGN0029664,FBGN0034276,FBGN0013307,FBGN0052068,FBGN0029689,FBGN0000052,FBGN0036208,FBGN0041710,FBGN0039094,FBGN0036361,FBGN0029823,FBGN0039071,FBGN0040211,FBGN0023535,FBGN0035977,FBGN0032393,FBGN0035427	339	332	8566	1.97885	0.837918	0.1407	2.28236
GOTERM_BP_ALL	GO:0016054~organic acid catabolic process	8	1.24611	0.00174163	FBGN0014031,FBGN0034629,FBGN0032287,FBGN0034276,FBGN0039071,FBGN0040211,FBGN0023535,FBGN0027945	339	45	8566	4.49217	0.893536	0.158276	2.80208
GOTERM_BP_ALL	GO:0046395~carboxylic acid catabolic process	8	1.24611	0.00174163	FBGN0014031,FBGN0034629,FBGN0032287,FBGN0034276,FBGN0039071,FBGN0040211,FBGN0023535,FBGN0027945	339	45	8566	4.49217	0.893536	0.158276	2.80208
GOTERM_BP_ALL	GO:0051188~cofactor biosynthetic process	9	1.40187	0.00230454	FBGN0020236,FBGN0039254,FBGN0010222,FBGN0003162,FBGN0020764,FBGN0032393,FBGN0085453,FBGN0039156,FBGN0034740	339	60	8566	3.79027	0.948427	0.190847	3.69186
GOTERM_BP_ALL	GO:0006732~coenzyme metabolic process	11	1.7134	0.00234198	FBGN0020236,FBGN0039254,FBGN0010222,FBGN0029118,FBGN0021765,FBGN0003162,FBGN0043456,FBGN0004654,FBGN0085453,FBGN0039156,FBGN0034740	339	88	8566	3.15855	0.950854	0.181977	3.75076
GOTERM_BP_ALL	GO:0006631~fatty acid metabolic process	8	1.24611	0.00451966	FBGN0021765,FBGN0034629,FBGN0029969,FBGN0261283,FBGN0033246,FBGN0039156,FBGN0039756,FBGN0027348	339	53	8566	3.8141	0.997035	0.304975	7.11956
GOTERM_BP_ALL	GO:0009108~coenzyme biosynthetic process	7	1.09034	0.00640802	FBGN0020236,FBGN0039254,FBGN0010222,FBGN0003162,FBGN0085453,FBGN0039156,FBGN0034740	339	43	8566	4.11347	0.999742	0.384875	9.95086
GOTERM_BP_ALL	GO:0007283~spermatogenesis	14	2.18069	0.00818508	FBGN0011823,FBGN0011224,FBGN0000615,FBGN0000114,FBGN0013984,FBGN0004174,FBGN0004173,FBGN0260775,FBGN0002862,FBGN0004106,FBGN0031728,FBGN0019828,FBGN0031623,FBGN0004175	339	155	8566	2.28231	0.999974	0.443856	12.5411
GOTERM_BP_ALL	GO:0048232~male gamete generation	14	2.18069	0.00818508	FBGN0011823,FBGN0011224,FBGN0000615,FBGN0000114,FBGN0013984,FBGN0004174,FBGN0004173,FBGN0260775,FBGN0002862,FBGN0004106,FBGN0031728,FBGN0019828,FBGN0031623,FBGN0004175	339	155	8566	2.28231	0.999974	0.443856	12.5411
GOTERM_BP_ALL	GO:0009063~cellular amino acid catabolic process	6	0.934579	0.00887184	FBGN0032287,FBGN0034276,FBGN0039071,FBGN0040211,FBGN0023535,FBGN0027945	339	33	8566	4.59426	0.999989	0.452665	13.5233
GOTERM_BP_ALL	GO:0009310~amine catabolic process	6	0.934579	0.0128016	FBGN0032287,FBGN0034276,FBGN0039071,FBGN0040211,FBGN0023535,FBGN0027945	339	36	8566	4.21141	1	0.562995	18.9471
GOTERM_BP_ALL	GO:0006546~glycine catabolic process	3	0.46729	0.0209565	FBGN0032287,FBGN0034276,FBGN0027945	339	6	8566	12.6342	1	0.726367	29.2002
GOTERM_BP_ALL	GO:0009071~serine family amino acid catabolic process	3	0.46729	0.0209565	FBGN0032287,FBGN0034276,FBGN0027945	339	6	8566	12.6342	1	0.726367	29.2002
GOTERM_BP_ALL	GO:0006189~'de novo' IMP biosynthetic process	3	0.46729	0.0209565	FBGN0000052,FBGN0041194,FBGN0020513	339	6	8566	12.6342	1	0.726367	29.2002
GOTERM_BP_ALL	GO:0044271~nitrogen compound biosynthetic process	17	2.64798	0.0216394	FBGN0039254,FBGN0052068,FBGN0000052,FBGN0003162,FBGN0020513,FBGN0038143,FBGN0031941,FBGN0260387,FBGN0029823,FBGN0038172,FBGN0010786,FBGN0041194,FBGN0036337,FBGN0020764,FBGN0039058,FBGN0032393,FBGN0013307	339	233	8566	1.84362	1	0.721354	30.001
GOTERM_BP_ALL	GO:0051303~establishment of chromosome localization	4	0.623053	0.023269	FBGN0087021,FBGN0040477,FBGN0000405,FBGN0031886	339	16	8566	6.31711	1	0.731632	31.878
GOTERM_BP_ALL	GO:0050000~chromosome localization	4	0.623053	0.023269	FBGN0087021,FBGN0040477,FBGN0000405,FBGN0031886	339	16	8566	6.31711	1	0.731632	31.878
GOTERM_BP_ALL	GO:0009168~purine ribonucleoside monophosphate biosynthetic process	4	0.623053	0.0274479	FBGN0038172,FBGN0000052,FBGN0041194,FBGN0020513	339	17	8566	5.94551	1	0.774661	36.4775
GOTERM_BP_ALL	GO:0009127~purine nucleoside monophosphate biosynthetic process	4	0.623053	0.0274479	FBGN0038172,FBGN0000052,FBGN0041194,FBGN0020513	339	17	8566	5.94551	1	0.774661	36.4775
GOTERM_BP_ALL	GO:0009167~purine ribonucleoside monophosphate metabolic process	4	0.623053	0.0274479	FBGN0038172,FBGN0000052,FBGN0041194,FBGN0020513	339	17	8566	5.94551	1	0.774661	36.4775
GOTERM_BP_ALL	GO:0009126~purine nucleoside monophosphate metabolic process	4	0.623053	0.0274479	FBGN0038172,FBGN0000052,FBGN0041194,FBGN0020513	339	17	8566	5.94551	1	0.774661	36.4775
GOTERM_BP_ALL	GO:0006188~IMP biosynthetic process	3	0.46729	0.0285819	FBGN0000052,FBGN0041194,FBGN0020513	339	7	8566	10.8293	1	0.774743	37.6744
GOTERM_BP_ALL	GO:0046040~IMP metabolic process	3	0.46729	0.0285819	FBGN0000052,FBGN0041194,FBGN0020513	339	7	8566	10.8293	1	0.774743	37.6744
GOTERM_BP_ALL	GO:0009396~folic acid and derivative biosynthetic process	3	0.46729	0.0285819	FBGN0010222,FBGN0003162,FBGN0085453	339	7	8566	10.8293	1	0.774743	37.6744
GOTERM_BP_ALL	GO:0055086~nucleobase, nucleoside and nucleotide metabolic process	15	2.33645	0.0298595	FBGN0039254,FBGN0039464,FBGN0000052,FBGN0043456,FBGN0020513,FBGN0038143,FBGN0037513,FBGN0031941,FBGN0260387,FBGN0038172,FBGN0041194,FBGN0036337,FBGN0004654,FBGN0039058,FBGN0031489	339	203	8566	1.86713	1	0.776475	38.9976
GOTERM_BP_ALL	GO:0000070~mitotic sister chromatid segregation	6	0.934579	0.0338739	FBGN0087021,FBGN0024227,FBGN0040477,FBGN0000405,FBGN0026401,FBGN0031886	339	46	8566	3.29588	1	0.806037	42.9854
GOTERM_BP_ALL	GO:0000819~sister chromatid segregation	6	0.934579	0.0367284	FBGN0087021,FBGN0024227,FBGN0040477,FBGN0000405,FBGN0026401,FBGN0031886	339	47	8566	3.22576	1	0.820451	45.6707
GOTERM_BP_ALL	GO:0005975~carbohydrate metabolic process	24	3.73832	0.0376908	FBGN0030695,FBGN0000064,FBGN0034417,FBGN0043456,FBGN0036659,FBGN0032820,FBGN0052445,FBGN0036361,FBGN0034117,FBGN0064237,FBGN0031267,FBGN0036262,FBGN0031566,FBGN0032066,FBGN0020236,FBGN0011754,FBGN0036563,FBGN0053265,FBGN0010222,FBGN0053138,FBGN0004654,FBGN0035977,FBGN0031907,FBGN0035427	339	393	8566	1.54311	1	0.817751	46.5489
GOTERM_BP_ALL	GO:0006950~response to stress	28	4.36137	0.0391083	FBGN0030695,FBGN0037151,FBGN0032061,FBGN0052268,FBGN0011774,FBGN0035090,FBGN0031969,FBGN0032773,FBGN0033153,FBGN0035434,FBGN0031728,FBGN0025583,FBGN0036181,FBGN0034329,FBGN0036165,FBGN0024912,FBGN0026751,FBGN0039102,FBGN0259728,FBGN0004698,FBGN0039147,FBGN0038035,FBGN0041191,FBGN0030051,FBGN0043841,FBGN0035977,FBGN0033188,FBGN0031037	339	480	8566	1.47399	1	0.818912	47.8183
GOTERM_BP_ALL	GO:0046394~carboxylic acid biosynthetic process	7	1.09034	0.0397311	FBGN0052068,FBGN0029823,FBGN0029969,FBGN0261283,FBGN0032393,FBGN0033246,FBGN0039756	339	64	8566	2.76374	1	0.813724	48.367
GOTERM_BP_ALL	GO:0016053~organic acid biosynthetic process	7	1.09034	0.0397311	FBGN0052068,FBGN0029823,FBGN0029969,FBGN0261283,FBGN0032393,FBGN0033246,FBGN0039756	339	64	8566	2.76374	1	0.813724	48.367
GOTERM_BP_ALL	GO:0006725~cellular aromatic compound metabolic process	8	1.24611	0.0425463	FBGN0010222,FBGN0041194,FBGN0003162,FBGN0040211,FBGN0020513,FBGN0041710,FBGN0085453,FBGN0037513	339	82	8566	2.46521	1	0.825514	50.7805
GOTERM_BP_ALL	GO:0006629~lipid metabolic process	19	2.9595	0.0429709	FBGN0039476,FBGN0027579,FBGN0039475,FBGN0039474,FBGN0034629,FBGN0032904,FBGN0033246,FBGN0031566,FBGN0039756,FBGN0039156,FBGN0035697,FBGN0004797,FBGN0021765,FBGN0086917,FBGN0004047,FBGN0029969,FBGN0261283,FBGN0051091,FBGN0027348	339	294	8566	1.63299	1	0.819184	51.1351
GOTERM_BP_ALL	GO:0016052~carbohydrate catabolic process	8	1.24611	0.0449646	FBGN0011754,FBGN0030695,FBGN0000064,FBGN0043456,FBGN0004654,FBGN0035977,FBGN0064237,FBGN0036262	339	83	8566	2.43551	1	0.824267	52.7686
GOTERM_BP_ALL	GO:0006760~folic acid and derivative metabolic process	3	0.46729	0.0465134	FBGN0010222,FBGN0003162,FBGN0085453	339	9	8566	8.42281	1	0.826	54.0021
GOTERM_BP_ALL	GO:0009161~ribonucleoside monophosphate metabolic process	4	0.623053	0.0478372	FBGN0038172,FBGN0000052,FBGN0041194,FBGN0020513	339	21	8566	4.81304	1	0.826177	55.0324
GOTERM_BP_ALL	GO:0006733~oxidoreduction coenzyme metabolic process	4	0.623053	0.0478372	FBGN0039254,FBGN0043456,FBGN0004654,FBGN0034740	339	21	8566	4.81304	1	0.826177	55.0324
GOTERM_BP_ALL	GO:0009156~ribonucleoside monophosphate biosynthetic process	4	0.623053	0.0478372	FBGN0038172,FBGN0000052,FBGN0041194,FBGN0020513	339	21	8566	4.81304	1	0.826177	55.0324
GOTERM_BP_ALL	GO:0009056~catabolic process	28	4.36137	0.0539798	FBGN0029996,FBGN0039464,FBGN0030695,FBGN0000064,FBGN0032287,FBGN0043456,FBGN0027945,FBGN0064237,FBGN0011754,FBGN0000477,FBGN0034276,FBGN0086558,FBGN0029118,FBGN0026751,FBGN0034629,FBGN0036262,FBGN0039147,FBGN0037513,FBGN0036224,FBGN0014031,FBGN0015320,FBGN0039788,FBGN0039071,FBGN0004654,FBGN0040211,FBGN0023535,FBGN0035977,FBGN0031489	339	495	8566	1.42933	1	0.854445	59.5357
GOTERM_BP_ALL	GO:0007301~ovarian ring canal formation	3	0.46729	0.0566564	FBGN0011823,FBGN0014141,FBGN0031728	339	10	8566	7.58053	1	0.860863	61.3625
GOTERM_BP_ALL	GO:0009117~nucleotide metabolic process	13	2.02492	0.0580803	FBGN0039254,FBGN0039464,FBGN0000052,FBGN0043456,FBGN0020513,FBGN0038143,FBGN0031941,FBGN0038172,FBGN0260387,FBGN0041194,FBGN0004654,FBGN0039058,FBGN0031489	339	183	8566	1.79503	1	0.860752	62.3024
GOTERM_BP_ALL	GO:0006753~nucleoside phosphate metabolic process	13	2.02492	0.0580803	FBGN0039254,FBGN0039464,FBGN0000052,FBGN0043456,FBGN0020513,FBGN0038143,FBGN0031941,FBGN0038172,FBGN0260387,FBGN0041194,FBGN0004654,FBGN0039058,FBGN0031489	339	183	8566	1.79503	1	0.860752	62.3024
GOTERM_BP_ALL	GO:0006769~nicotinamide metabolic process	3	0.46729	0.0789262	FBGN0039254,FBGN0043456,FBGN0004654	339	12	8566	6.31711	1	0.928722	73.8276
GOTERM_BP_ALL	GO:0030725~ring canal formation	3	0.46729	0.0789262	FBGN0011823,FBGN0014141,FBGN0031728	339	12	8566	6.31711	1	0.928722	73.8276
GOTERM_BP_ALL	GO:0046496~nicotinamide nucleotide metabolic process	3	0.46729	0.0789262	FBGN0039254,FBGN0043456,FBGN0004654	339	12	8566	6.31711	1	0.928722	73.8276
GOTERM_BP_ALL	GO:0043063~intercellular bridge organization	3	0.46729	0.0789262	FBGN0011823,FBGN0014141,FBGN0031728	339	12	8566	6.31711	1	0.928722	73.8276
GOTERM_BP_ALL	GO:0009820~alkaloid metabolic process	3	0.46729	0.0789262	FBGN0039254,FBGN0043456,FBGN0004654	339	12	8566	6.31711	1	0.928722	73.8276
GOTERM_BP_ALL	GO:0006952~defense response	12	1.86916	0.0803471	FBGN0030695,FBGN0034329,FBGN0030051,FBGN0043841,FBGN0032773,FBGN0035977,FBGN0035434,FBGN0039102,FBGN0025583,FBGN0052268,FBGN0035090,FBGN0031969	339	173	8566	1.75272	1	0.92757	74.4782
GOTERM_BP_ALL	GO:0007080~mitotic metaphase plate congression	3	0.46729	0.0909185	FBGN0087021,FBGN0040477,FBGN0031886	339	13	8566	5.83118	1	0.945869	78.8629
GOTERM_BP_ALL	GO:0019362~pyridine nucleotide metabolic process	3	0.46729	0.0909185	FBGN0039254,FBGN0043456,FBGN0004654	339	13	8566	5.83118	1	0.945869	78.8629
GOTERM_BP_ALL	GO:0006508~proteolysis	37	5.76324	0.0964779	FBGN0029996,FBGN0030425,FBGN0050288,FBGN0033366,FBGN0033868,FBGN0032639,FBGN0034437,FBGN0038250,FBGN0040493,FBGN0053225,FBGN0031741,FBGN0034132,FBGN0003863,FBGN0031805,FBGN0086558,FBGN0052351,FBGN0050090,FBGN0035915,FBGN0028514,FBGN0053460,FBGN0032049,FBGN0039102,FBGN0039147,FBGN0028945,FBGN0034441,FBGN0034440,FBGN0052271,FBGN0030051,FBGN0015320,FBGN0033742,FBGN0039788,FBGN0032213,FBGN0011554,FBG…	339	731	8566	1.27898	1	0.951773	80.8746
Category	Term	Count	%	PValue	Genes	List Total	Pop Hits	Pop Total	Fold Enrichment	Bonferroni	Benjamini	FDR
GOTERM_CC_ALL	GO:0005811~lipid particle	27	4.20561	3.32741e-06	FBGN0012036,FBGN0010548,FBGN0032287,FBGN0032904,FBGN0027571,FBGN0033246,FBGN0033226,FBGN0035090,FBGN0015623,FBGN0032773,FBGN0004047,FBGN0025111,FBGN0010551,FBGN0029118,FBGN0035169,FBGN0011823,FBGN0011016,FBGN0030362,FBGN0025700,FBGN0020236,FBGN0014031,FBGN0053113,FBGN0021765,FBGN0005670,FBGN0031913,FBGN0029969,FBGN0033189	248	249	6353	2.77774	0.000828183	0.000828183	0.00431981
GOTERM_CC_ALL	GO:0005739~mitochondrion	41	6.38629	0.00014988	FBGN0027579,FBGN0039525,FBGN0012036,FBGN0027945,FBGN0032161,FBGN0037463,FBGN0031941,FBGN0022774,FBGN0039223,FBGN0038797,FBGN0031068,FBGN0025111,FBGN0031728,FBGN0019828,FBGN0028868,FBGN0037710,FBGN0029118,FBGN0051682,FBGN0036208,FBGN0011769,FBGN0069354,FBGN0034472,FBGN0038200,FBGN0014031,FBGN0036807,FBGN0010222,FBGN0029823,FBGN0031228,FBGN0021765,FBGN0037007,FBGN0031831,FBGN0039071,FBGN0052250,FBG…	248	571	6353	1.83939	0.0366351	0.0184884	0.194411
GOTERM_CC_ALL	GO:0005792~microsome	13	2.02492	0.000150974	FBGN0015038,FBGN0015037,FBGN0015714,FBGN0031689,FBGN0033395,FBGN0023541,FBGN0031432,FBGN0028940,FBGN0005670,FBGN0035790,FBGN0036778,FBGN0013771,FBGN0033189	248	89	6353	3.7418	0.0368975	0.0124536	0.195829
GOTERM_CC_ALL	GO:0042598~vesicular fraction	13	2.02492	0.000150974	FBGN0015038,FBGN0015037,FBGN0015714,FBGN0031689,FBGN0033395,FBGN0023541,FBGN0031432,FBGN0028940,FBGN0005670,FBGN0035790,FBGN0036778,FBGN0013771,FBGN0033189	248	89	6353	3.7418	0.0368975	0.0124536	0.195829
GOTERM_CC_ALL	GO:0005624~membrane fraction	13	2.02492	0.00077922	FBGN0015038,FBGN0015037,FBGN0015714,FBGN0031689,FBGN0033395,FBGN0023541,FBGN0031432,FBGN0028940,FBGN0005670,FBGN0035790,FBGN0036778,FBGN0013771,FBGN0033189	248	106	6353	3.1417	0.176426	0.0473668	1.00693
GOTERM_CC_ALL	GO:0005626~insoluble fraction	13	2.02492	0.00108533	FBGN0015038,FBGN0015037,FBGN0015714,FBGN0031689,FBGN0033395,FBGN0023541,FBGN0031432,FBGN0028940,FBGN0005670,FBGN0035790,FBGN0036778,FBGN0013771,FBGN0033189	248	110	6353	3.02746	0.236921	0.0526424	1.39993
GOTERM_CC_ALL	GO:0000267~cell fraction	13	2.02492	0.00137549	FBGN0015038,FBGN0015037,FBGN0015714,FBGN0031689,FBGN0033395,FBGN0023541,FBGN0031432,FBGN0028940,FBGN0005670,FBGN0035790,FBGN0036778,FBGN0013771,FBGN0033189	248	113	6353	2.94708	0.290172	0.0555212	1.77112
GOTERM_CC_ALL	GO:0005737~cytoplasm	118	18.3801	0.00624497	FBGN0003162,FBGN0024947,FBGN0000615,FBGN0033226,FBGN0019925,FBGN0015623,FBGN0004047,FBGN0031728,FBGN0019828,FBGN0028868,FBGN0029118,FBGN0035169,FBGN0034629,FBGN0011823,FBGN0031689,FBGN0036224,FBGN0028940,FBGN0036807,FBGN0031881,FBGN0020764,FBGN0032393,FBGN0032219,FBGN0031489,FBGN0039525,FBGN0012036,FBGN0030102,FBGN0039296,FBGN0033246,FBGN0000114,FBGN0031432,FBGN0031941,FBGN0011754,FBGN0039223,FBG…	248	2509	6353	1.20478	0.789837	0.199756	7.81117
GOTERM_CC_ALL	GO:0005783~endoplasmic reticulum	21	3.27103	0.00698005	FBGN0015038,FBGN0015037,FBGN0015714,FBGN0010638,FBGN0031689,FBGN0011016,FBGN0033395,FBGN0039296,FBGN0023541,FBGN0031432,FBGN0025700,FBGN0028940,FBGN0053113,FBGN0020907,FBGN0015623,FBGN0019925,FBGN0005670,FBGN0035790,FBGN0036778,FBGN0013771,FBGN0033189	248	284	6353	1.89421	0.825202	0.195887	8.69258
GOTERM_CC_ALL	GO:0005960~glycine cleavage complex	3	0.46729	0.0085763	FBGN0037801,FBGN0032287,FBGN0027945	248	4	6353	19.2127	0.882898	0.212035	10.5799
GOTERM_CC_ALL	GO:0019898~extrinsic to membrane	13	2.02492	0.0164054	FBGN0015038,FBGN0015037,FBGN0015714,FBGN0031689,FBGN0033395,FBGN0023541,FBGN0031432,FBGN0028940,FBGN0015623,FBGN0005670,FBGN0035790,FBGN0036778,FBGN0013771	248	154	6353	2.16247	0.983736	0.337598	19.326
GOTERM_CC_ALL	GO:0044429~mitochondrial part	26	4.04984	0.0164348	FBGN0027579,FBGN0039525,FBGN0012036,FBGN0022774,FBGN0031941,FBGN0039223,FBGN0038797,FBGN0025111,FBGN0031728,FBGN0037710,FBGN0028868,FBGN0029118,FBGN0011769,FBGN0069354,FBGN0038200,FBGN0014031,FBGN0031228,FBGN0037007,FBGN0031831,FBGN0039071,FBGN0052250,FBGN0031039,FBGN0031881,FBGN0020764,FBGN0035473,FBGN0032219	248	411	6353	1.62054	0.983857	0.312789	19.3573
GOTERM_CC_ALL	GO:0044444~cytoplasmic part	92	14.3302	0.0169778	FBGN0027579,FBGN0010548,FBGN0027945,FBGN0032161,FBGN0032904,FBGN0027571,FBGN0023541,FBGN0051287,FBGN0033226,FBGN0022774,FBGN0020907,FBGN0015623,FBGN0019925,FBGN0010342,FBGN0004047,FBGN0025111,FBGN0031728,FBGN0019828,FBGN0037710,FBGN0028868,FBGN0029118,FBGN0035169,FBGN0034629,FBGN0010638,FBGN0011823,FBGN0011016,FBGN0031689,FBGN0011769,FBGN0039129,FBGN0025700,FBGN0028940,FBGN0036807,FBGN0053113,FBG…	248	1936	6353	1.21733	0.985931	0.299046	19.9334
GOTERM_CC_ALL	GO:0005741~mitochondrial outer membrane	5	0.778816	0.0193503	FBGN0027579,FBGN0069354,FBGN0035473,FBGN0028868,FBGN0037710	248	27	6353	4.74388	0.992292	0.312206	22.4062
GOTERM_CC_ALL	GO:0031968~organelle outer membrane	5	0.778816	0.0219047	FBGN0027579,FBGN0069354,FBGN0035473,FBGN0028868,FBGN0037710	248	28	6353	4.57445	0.995974	0.325593	24.9897
GOTERM_CC_ALL	GO:0000776~kinetochore	5	0.778816	0.0246557	FBGN0087021,FBGN0024227,FBGN0035640,FBGN0040477,FBGN0031886	248	29	6353	4.41671	0.998003	0.339274	27.6831
GOTERM_CC_ALL	GO:0019867~outer membrane	5	0.778816	0.0246557	FBGN0027579,FBGN0069354,FBGN0035473,FBGN0028868,FBGN0037710	248	29	6353	4.41671	0.998003	0.339274	27.6831
GOTERM_CC_ALL	GO:0005740~mitochondrial envelope	17	2.64798	0.0432725	FBGN0027579,FBGN0039525,FBGN0069354,FBGN0031941,FBGN0031228,FBGN0038797,FBGN0037007,FBGN0039223,FBGN0031831,FBGN0052250,FBGN0031039,FBGN0031881,FBGN0025111,FBGN0035473,FBGN0032219,FBGN0028868,FBGN0037710	248	258	6353	1.68794	0.999984	0.497637	43.6909
GOTERM_CC_ALL	GO:0000775~chromosome, centromeric region	6	0.934579	0.0436015	FBGN0087021,FBGN0024227,FBGN0035640,FBGN0040477,FBGN0000405,FBGN0031886	248	50	6353	3.07403	0.999985	0.479505	43.9418
GOTERM_CC_ALL	GO:0031966~mitochondrial membrane	15	2.33645	0.0862948	FBGN0027579,FBGN0069354,FBGN0031941,FBGN0031228,FBGN0038797,FBGN0039223,FBGN0031831,FBGN0052250,FBGN0031039,FBGN0031881,FBGN0025111,FBGN0035473,FBGN0032219,FBGN0037710,FBGN0028868	248	241	6353	1.59442	1	0.713042	69.0148
Category	Term	Count	%	PValue	Genes	List Total	Pop Hits	Pop Total	Fold Enrichment	Bonferroni	Benjamini	FDR
GOTERM_MF_ALL	GO:0003824~catalytic activity	244	38.0062	4.88769e-09	FBGN0031418,FBGN0025687,FBGN0031417,FBGN0003162,FBGN0034417,FBGN0024293,FBGN0029648,FBGN0035697,FBGN0001565,FBGN0038302,FBGN0033451,FBGN0015623,FBGN0032032,FBGN0004047,FBGN0028514,FBGN0031689,FBGN0041710,FBGN0032049,FBGN0028945,FBGN0051216,FBGN0028940,FBGN0037454,FBGN0038020,FBGN0033542,FBGN0025879,FBGN0000064,FBGN0032820,FBGN0031432,FBGN0039085,FBGN0053225,FBGN0037801,FBGN0029664,FBGN0034276,FBG…	454	4075	10068	1.32785	3.04503e-06	3.04503e-06	7.2559e-06
GOTERM_MF_ALL	GO:0009055~electron carrier activity	27	4.20561	1.20023e-06	FBGN0031418,FBGN0025687,FBGN0031417,FBGN0015714,FBGN0033395,FBGN0023541,FBGN0031432,FBGN0086917,FBGN0015623,FBGN0038347,FBGN0015038,FBGN0015037,FBGN0036824,FBGN0034629,FBGN0031689,FBGN0038742,FBGN0011769,FBGN0028940,FBGN0004174,FBGN0004173,FBGN0002862,FBGN0005670,FBGN0035790,FBGN0036778,FBGN0004175,FBGN0013771,FBGN0033189	454	202	10068	2.96415	0.000747466	0.000373803	0.00178176
GOTERM_MF_ALL	GO:0070279~vitamin B6 binding	10	1.55763	4.42601e-05	FBGN0014031,FBGN0029823,FBGN0037801,FBGN0036208,FBGN0037186,FBGN0039094,FBGN0020764,FBGN0032393,FBGN0022774,FBGN0033451	454	39	10068	5.68621	0.0271979	0.00914943	0.0656851
GOTERM_MF_ALL	GO:0030170~pyridoxal phosphate binding	10	1.55763	4.42601e-05	FBGN0014031,FBGN0029823,FBGN0037801,FBGN0036208,FBGN0037186,FBGN0039094,FBGN0020764,FBGN0032393,FBGN0022774,FBGN0033451	454	39	10068	5.68621	0.0271979	0.00914943	0.0656851
GOTERM_MF_ALL	GO:0016491~oxidoreductase activity	52	8.09969	0.000104732	FBGN0031418,FBGN0032614,FBGN0025687,FBGN0031417,FBGN0010548,FBGN0027571,FBGN0029648,FBGN0023541,FBGN0015623,FBGN0038347,FBGN0052068,FBGN0034629,FBGN0031689,FBGN0038742,FBGN0030968,FBGN0036262,FBGN0028940,FBGN0010038,FBGN0031831,FBGN0039071,FBGN0040211,FBGN0004654,FBGN0035790,FBGN0036778,FBGN0033679,FBGN0015714,FBGN0012036,FBGN0043456,FBGN0033395,FBGN0036857,FBGN0032061,FBGN0031432,FBGN0039156,FBG…	454	663	10068	1.73931	0.0631681	0.0161805	0.155365
GOTERM_MF_ALL	GO:0008415~acyltransferase activity	17	2.64798	0.000302179	FBGN0038873,FBGN0027579,FBGN0036039,FBGN0031033,FBGN0036208,FBGN0020388,FBGN0027571,FBGN0039156,FBGN0038302,FBGN0020236,FBGN0004797,FBGN0032715,FBGN0039091,FBGN0039690,FBGN0020764,FBGN0029969,FBGN0031034	454	133	10068	2.83455	0.171622	0.036957	0.447656
GOTERM_MF_ALL	GO:0016747~transferase activity, transferring acyl groups other than amino-acyl groups	17	2.64798	0.0004986	FBGN0038873,FBGN0027579,FBGN0036039,FBGN0031033,FBGN0036208,FBGN0020388,FBGN0027571,FBGN0039156,FBGN0038302,FBGN0020236,FBGN0004797,FBGN0032715,FBGN0039091,FBGN0039690,FBGN0020764,FBGN0029969,FBGN0031034	454	139	10068	2.7122	0.26707	0.0504662	0.737635
GOTERM_MF_ALL	GO:0020037~heme binding	17	2.64798	0.00054021	FBGN0015038,FBGN0015037,FBGN0015714,FBGN0030703,FBGN0031689,FBGN0033395,FBGN0032061,FBGN0023541,FBGN0031432,FBGN0028940,FBGN0086917,FBGN0005670,FBGN0035790,FBGN0036778,FBGN0027657,FBGN0013771,FBGN0033189	454	140	10068	2.69283	0.285835	0.0469536	0.798964
GOTERM_MF_ALL	GO:0046906~tetrapyrrole binding	17	2.64798	0.00054021	FBGN0015038,FBGN0015037,FBGN0015714,FBGN0030703,FBGN0031689,FBGN0033395,FBGN0032061,FBGN0023541,FBGN0031432,FBGN0028940,FBGN0086917,FBGN0005670,FBGN0035790,FBGN0036778,FBGN0027657,FBGN0013771,FBGN0033189	454	140	10068	2.69283	0.285835	0.0469536	0.798964
GOTERM_MF_ALL	GO:0016746~transferase activity, transferring acyl groups	17	2.64798	0.000584762	FBGN0038873,FBGN0027579,FBGN0036039,FBGN0031033,FBGN0036208,FBGN0020388,FBGN0027571,FBGN0039156,FBGN0038302,FBGN0020236,FBGN0004797,FBGN0032715,FBGN0039091,FBGN0039690,FBGN0020764,FBGN0029969,FBGN0031034	454	141	10068	2.67373	0.305396	0.0445297	0.864589
GOTERM_MF_ALL	GO:0005506~iron ion binding	25	3.89408	0.000655266	FBGN0015714,FBGN0030703,FBGN0033395,FBGN0037011,FBGN0032061,FBGN0023541,FBGN0031432,FBGN0039756,FBGN0086917,FBGN0015623,FBGN0038347,FBGN0015038,FBGN0015037,FBGN0031689,FBGN0011769,FBGN0036262,FBGN0028940,FBGN0005670,FBGN0040211,FBGN0035790,FBGN0036778,FBGN0024957,FBGN0027657,FBGN0013771,FBGN0033189	454	260	10068	2.13233	0.335263	0.0443598	0.968359
GOTERM_MF_ALL	GO:0004497~monooxygenase activity	15	2.33645	0.000686949	FBGN0015038,FBGN0015037,FBGN0015714,FBGN0031689,FBGN0033395,FBGN0023541,FBGN0031432,FBGN0039156,FBGN0028940,FBGN0086917,FBGN0005670,FBGN0035790,FBGN0036778,FBGN0013771,FBGN0033466	454	116	10068	2.86761	0.348264	0.0419081	1.01496
GOTERM_MF_ALL	GO:0019842~vitamin binding	13	2.02492	0.00156845	FBGN0036208,FBGN0037186,FBGN0039094,FBGN0033246,FBGN0022774,FBGN0033451,FBGN0014031,FBGN0029823,FBGN0037801,FBGN0032785,FBGN0031913,FBGN0020764,FBGN0032393	454	99	10068	2.91203	0.623905	0.0850641	2.3033
GOTERM_MF_ALL	GO:0016769~transferase activity, transferring nitrogenous groups	6	0.934579	0.00201631	FBGN0014031,FBGN0032287,FBGN0036208,FBGN0037186,FBGN0020764,FBGN0022774	454	21	10068	6.33606	0.715616	0.0994826	2.95185
GOTERM_MF_ALL	GO:0016877~ligase activity, forming carbon-sulfur bonds	6	0.934579	0.00309563	FBGN0020236,FBGN0029118,FBGN0036821,FBGN0039184,FBGN0039156,FBGN0027348	454	23	10068	5.7851	0.85508	0.138071	4.49836
GOTERM_MF_ALL	GO:0015020~glucuronosyltransferase activity	7	1.09034	0.00368905	FBGN0038083,FBGN0038082,FBGN0040259,FBGN0026315,FBGN0040091,FBGN0034605,FBGN0040260	454	34	10068	4.56569	0.899994	0.151654	5.33882
GOTERM_MF_ALL	GO:0048037~cofactor binding	18	2.80374	0.00405483	FBGN0034629,FBGN0036824,FBGN0043456,FBGN0036208,FBGN0038742,FBGN0037186,FBGN0027945,FBGN0039094,FBGN0022774,FBGN0033451,FBGN0014031,FBGN0029823,FBGN0037801,FBGN0015623,FBGN0038347,FBGN0004654,FBGN0020764,FBGN0032393	454	185	10068	2.15769	0.920444	0.155283	5.85344
GOTERM_MF_ALL	GO:0016408~C-acyltransferase activity	4	0.623053	0.00620337	FBGN0032715,FBGN0036208,FBGN0029969,FBGN0039156	454	9	10068	9.85609	0.979282	0.215176	8.82391
GOTERM_MF_ALL	GO:0051540~metal cluster binding	8	1.24611	0.0074259	FBGN0004174,FBGN0004173,FBGN0002862,FBGN0038347,FBGN0011769,FBGN0037011,FBGN0024957,FBGN0004175	454	51	10068	3.47862	0.990377	0.239024	10.4749
GOTERM_MF_ALL	GO:0051536~iron-sulfur cluster binding	8	1.24611	0.0074259	FBGN0004174,FBGN0004173,FBGN0002862,FBGN0038347,FBGN0011769,FBGN0037011,FBGN0024957,FBGN0004175	454	51	10068	3.47862	0.990377	0.239024	10.4749
GOTERM_MF_ALL	GO:0016740~transferase activity	64	9.96885	0.00901481	FBGN0038873,FBGN0027579,FBGN0010041,FBGN0027571,FBGN0063493,FBGN0011774,FBGN0260972,FBGN0022774,FBGN0063492,FBGN0038302,FBGN0038083,FBGN0038082,FBGN0026315,FBGN0024227,FBGN0034354,FBGN0031784,FBGN0031117,FBGN0031643,FBGN0004797,FBGN0010038,FBGN0085421,FBGN0038373,FBGN0020764,FBGN0032393,FBGN0038020,FBGN0031489,FBGN0039464,FBGN0039254,FBGN0040259,FBGN0032287,FBGN0020388,FBGN0040394,FBGN0037186,FBG…	454	1043	10068	1.36076	0.996453	0.269063	12.579
GOTERM_MF_ALL	GO:0008970~phospholipase A1 activity	4	0.623053	0.0113934	FBGN0039476,FBGN0039475,FBGN0039474,FBGN0035697	454	11	10068	8.06408	0.999206	0.313212	15.6428
GOTERM_MF_ALL	GO:0004177~aminopeptidase activity	7	1.09034	0.0147554	FBGN0052351,FBGN0034132,FBGN0035915,FBGN0033868,FBGN0052064,FBGN0040493,FBGN0035630	454	45	10068	3.44963	0.999905	0.370643	19.8027
GOTERM_MF_ALL	GO:0019203~carbohydrate phosphatase activity	3	0.46729	0.0184517	FBGN0031463,FBGN0032820,FBGN0031907	454	5	10068	13.3057	0.999991	0.424498	24.155
GOTERM_MF_ALL	GO:0004364~glutathione transferase activity	6	0.934579	0.023976	FBGN0010038,FBGN0034354,FBGN0031117,FBGN0010041,FBGN0063493,FBGN0038020	454	37	10068	3.59614	1	0.497032	30.251
GOTERM_MF_ALL	GO:0016810~hydrolase activity, acting on carbon-nitrogen (but not peptide) bonds	10	1.55763	0.0268334	FBGN0029689,FBGN0030695,FBGN0010222,FBGN0038172,FBGN0003162,FBGN0024983,FBGN0023535,FBGN0015805,FBGN0035977,FBGN0037513	454	95	10068	2.33434	1	0.521341	33.2217
GOTERM_MF_ALL	GO:0008483~transaminase activity	4	0.623053	0.0327373	FBGN0014031,FBGN0032287,FBGN0037186,FBGN0022774	454	16	10068	5.54405	1	0.578538	38.9896
GOTERM_MF_ALL	GO:0016829~lyase activity	12	1.86916	0.0426729	FBGN0020236,FBGN0000064,FBGN0260387,FBGN0037801,FBGN0039094,FBGN0020513,FBGN0027843,FBGN0032393,FBGN0024957,FBGN0013307,FBGN0033542,FBGN0033466	454	136	10068	1.95672	1	0.662694	47.6597
GOTERM_MF_ALL	GO:0015645~fatty-acid ligase activity	3	0.46729	0.0472385	FBGN0036821,FBGN0039156,FBGN0027348	454	8	10068	8.31608	1	0.686361	51.2454
GOTERM_MF_ALL	GO:0004467~long-chain-fatty-acid-CoA ligase activity	3	0.46729	0.0472385	FBGN0036821,FBGN0039156,FBGN0027348	454	8	10068	8.31608	1	0.686361	51.2454
GOTERM_MF_ALL	GO:0016787~hydrolase activity	103	16.0436	0.0488822	FBGN0033366,FBGN0003162,FBGN0034886,FBGN0024293,FBGN0034417,FBGN0024947,FBGN0033226,FBGN0001565,FBGN0035697,FBGN0032032,FBGN0031728,FBGN0031294,FBGN0028868,FBGN0028514,FBGN0052191,FBGN0032049,FBGN0028945,FBGN0036224,FBGN0038172,FBGN0033742,FBGN0037454,FBGN0032213,FBGN0035357,FBGN0025879,FBGN0032820,FBGN0032639,FBGN0053225,FBGN0031941,FBGN0031741,FBGN0032244,FBGN0028847,FBGN0034827,FBGN0031335,FBG…	454	1950	10068	1.17136	1	0.685387	52.4793
GOTERM_MF_ALL	GO:0016765~transferase activity, transferring alkyl or aryl (other than methyl) groups	7	1.09034	0.0519197	FBGN0010038,FBGN0010786,FBGN0034354,FBGN0031117,FBGN0010041,FBGN0063493,FBGN0038020	454	60	10068	2.58722	1	0.694646	54.6831
GOTERM_MF_ALL	GO:0016763~transferase activity, transferring pentosyl groups	4	0.623053	0.0584211	FBGN0039464,FBGN0041194,FBGN0035639,FBGN0031489	454	20	10068	4.43524	1	0.725609	59.0837
GOTERM_MF_ALL	GO:0004620~phospholipase activity	6	0.934579	0.0633086	FBGN0029689,FBGN0039476,FBGN0039475,FBGN0039474,FBGN0031566,FBGN0035697	454	48	10068	2.77203	1	0.742869	62.1258
GOTERM_MF_ALL	GO:0016757~transferase activity, transferring glycosyl groups	13	2.02492	0.0686071	FBGN0039464,FBGN0040259,FBGN0035639,FBGN0034605,FBGN0039085,FBGN0053138,FBGN0038083,FBGN0038082,FBGN0041194,FBGN0026315,FBGN0040091,FBGN0040260,FBGN0031489	454	165	10068	1.74722	1	0.760298	65.1847
GOTERM_MF_ALL	GO:0016863~intramolecular oxidoreductase activity, transposing C=C bonds	3	0.46729	0.0715612	FBGN0035169,FBGN0041710,FBGN0032161	454	10	10068	6.65286	1	0.764389	66.7885
GOTERM_MF_ALL	GO:0042562~hormone binding	3	0.46729	0.0849319	FBGN0038874,FBGN0013984,FBGN0030703	454	11	10068	6.04806	1	0.812808	73.2228
GOTERM_MF_ALL	GO:0004053~arginase activity	2	0.311526	0.0879679	FBGN0024983,FBGN0023535	454	2	10068	22.1762	1	0.814969	74.5118
Category	Term	Count	%	PValue	Genes	List Total	Pop Hits	Pop Total	Fold Enrichment	Bonferroni	Benjamini	FDR
INTERPRO	IPR004119:Protein of unknown function DUF227	12	1.86916	1.51857e-05	FBGN0039312,FBGN0025620,FBGN0039316,FBGN0051975,FBGN0030060,FBGN0028424,FBGN0037934,FBGN0051974,FBGN0053511,FBGN0032913,FBGN0051104,FBGN0037935	479	50	10196	5.10864	0.0109343	0.0109343	0.0230018
INTERPRO	IPR015897:CHK kinase-like	12	1.86916	1.51857e-05	FBGN0039312,FBGN0025620,FBGN0039316,FBGN0051975,FBGN0030060,FBGN0028424,FBGN0037934,FBGN0051974,FBGN0053511,FBGN0032913,FBGN0051104,FBGN0037935	479	50	10196	5.10864	0.0109343	0.0109343	0.0230018
INTERPRO	IPR000819:Peptidase M17, leucyl aminopeptidase, C-terminal	6	0.934579	4.59447e-05	FBGN0052351,FBGN0034132,FBGN0035915,FBGN0033868,FBGN0052064,FBGN0040493	479	10	10196	12.7716	0.0327175	0.0164948	0.0695774
INTERPRO	IPR015421:Pyridoxal phosphate-dependent transferase, major region, subdomain 1	9	1.40187	0.000108186	FBGN0014031,FBGN0029823,FBGN0037801,FBGN0036208,FBGN0037186,FBGN0039094,FBGN0020764,FBGN0032393,FBGN0022774	479	33	10196	5.80528	0.0753415	0.0257724	0.163762
INTERPRO	IPR016040:NAD(P)-binding domain	19	2.9595	0.000172155	FBGN0031418,FBGN0032614,FBGN0033679,FBGN0025687,FBGN0031417,FBGN0038449,FBGN0043456,FBGN0030968,FBGN0027571,FBGN0029648,FBGN0023550,FBGN0020236,FBGN0010222,FBGN0021765,FBGN0039043,FBGN0039071,FBGN0004654,FBGN0038451,FBGN0033188	479	147	10196	2.75125	0.117195	0.0306821	0.260474
INTERPRO	IPR008283:Peptidase M17, leucyl aminopeptidase, N-terminal	5	0.778816	0.000287191	FBGN0052351,FBGN0034132,FBGN0035915,FBGN0033868,FBGN0052064	479	8	10196	13.3038	0.187757	0.0407381	0.434172
INTERPRO	IPR011356:Peptidase M17, leucyl aminopeptidase	5	0.778816	0.000287191	FBGN0052351,FBGN0034132,FBGN0035915,FBGN0033868,FBGN0052064	479	8	10196	13.3038	0.187757	0.0407381	0.434172
INTERPRO	IPR013172:DIM, Drosophila melanogaster	5	0.778816	0.000287191	FBGN0034329,FBGN0040734,FBGN0025583,FBGN0034331,FBGN0034330	479	8	10196	13.3038	0.187757	0.0407381	0.434172
INTERPRO	IPR001128:Cytochrome P450	13	2.02492	0.000635111	FBGN0015038,FBGN0015037,FBGN0015714,FBGN0031689,FBGN0033395,FBGN0023541,FBGN0031432,FBGN0028940,FBGN0086917,FBGN0005670,FBGN0035790,FBGN0036778,FBGN0013771	479	86	10196	3.21765	0.368695	0.0737963	0.957798
INTERPRO	IPR002213:UDP-glucuronosyl/UDP-glucosyltransferase	8	1.24611	0.0010201	FBGN0038083,FBGN0038082,FBGN0040259,FBGN0026315,FBGN0040091,FBGN0034605,FBGN0040260,FBGN0039085	479	35	10196	4.86537	0.522376	0.100181	1.53422
INTERPRO	IPR001993:Mitochondrial substrate carrier	9	1.40187	0.00102435	FBGN0036807,FBGN0039525,FBGN0039223,FBGN0038797,FBGN0052250,FBGN0031039,FBGN0025111,FBGN0031881,FBGN0032219	479	45	10196	4.2572	0.523845	0.0885801	1.54056
INTERPRO	IPR017972:Cytochrome P450, conserved site	13	2.02492	0.00106042	FBGN0015038,FBGN0015037,FBGN0015714,FBGN0031689,FBGN0033395,FBGN0023541,FBGN0031432,FBGN0028940,FBGN0086917,FBGN0005670,FBGN0035790,FBGN0036778,FBGN0013771	479	91	10196	3.04086	0.536129	0.081809	1.59439
INTERPRO	IPR018108:Mitochondrial substrate/solute carrier	9	1.40187	0.00158561	FBGN0036807,FBGN0039525,FBGN0039223,FBGN0038797,FBGN0052250,FBGN0031039,FBGN0025111,FBGN0031881,FBGN0032219	479	48	10196	3.99113	0.683013	0.108535	2.37523
INTERPRO	IPR017973:Cytochrome P450, C-terminal region	12	1.86916	0.00197649	FBGN0028940,FBGN0015038,FBGN0015037,FBGN0015714,FBGN0005670,FBGN0031689,FBGN0033395,FBGN0035790,FBGN0036778,FBGN0023541,FBGN0031432,FBGN0013771	479	85	10196	3.00508	0.761264	0.122096	2.95262
INTERPRO	IPR002113:Adenine nucleotide translocator 1	6	0.934579	0.0024159	FBGN0039223,FBGN0052250,FBGN0031039,FBGN0025111,FBGN0031881,FBGN0032219	479	21	10196	6.08172	0.826439	0.135787	3.59788
INTERPRO	IPR010987:Glutathione S-transferase, C-terminal-like	7	1.09034	0.0089944	FBGN0010038,FBGN0034354,FBGN0031117,FBGN0010041,FBGN0063493,FBGN0038020,FBGN0063492	479	39	10196	3.82057	0.998558	0.395398	12.7916
INTERPRO	IPR004046:Glutathione S-transferase, C-terminal	7	1.09034	0.0089944	FBGN0010038,FBGN0034354,FBGN0031117,FBGN0010041,FBGN0063493,FBGN0038020,FBGN0063492	479	39	10196	3.82057	0.998558	0.395398	12.7916
INTERPRO	IPR004045:Glutathione S-transferase, N-terminal	7	1.09034	0.0089944	FBGN0010038,FBGN0034354,FBGN0031117,FBGN0010041,FBGN0063493,FBGN0038020,FBGN0063492	479	39	10196	3.82057	0.998558	0.395398	12.7916
INTERPRO	IPR002401:Cytochrome P450, E-class, group I	10	1.55763	0.00963002	FBGN0015037,FBGN0015714,FBGN0086917,FBGN0005670,FBGN0031689,FBGN0033395,FBGN0035790,FBGN0023541,FBGN0031432,FBGN0013771	479	77	10196	2.76442	0.999094	0.393726	13.6351
INTERPRO	IPR017933:Glutathione S-transferase/chloride channel, C-terminal	7	1.09034	0.0114593	FBGN0010038,FBGN0034354,FBGN0031117,FBGN0010041,FBGN0063493,FBGN0038020,FBGN0063492	479	41	10196	3.6342	0.999762	0.426672	16.0204
INTERPRO	IPR007702:Janus/Ocnus	3	0.46729	0.0123557	FBGN0001281,FBGN0041102,FBGN0040963	479	4	10196	15.9645	0.999877	0.430261	17.1665
INTERPRO	IPR005634:Male specific sperm protein	3	0.46729	0.0123557	FBGN0004174,FBGN0004173,FBGN0004175	479	4	10196	15.9645	0.999877	0.430261	17.1665
INTERPRO	IPR002067:Mitochondrial carrier protein	5	0.778816	0.0127006	FBGN0039223,FBGN0038797,FBGN0025111,FBGN0031881,FBGN0032219	479	20	10196	5.3215	0.999904	0.419787	17.6037
INTERPRO	IPR013816:ATP-grasp fold, subdomain 2	4	0.623053	0.0206037	FBGN0020236,FBGN0029118,FBGN0020513,FBGN0033246	479	13	10196	6.54954	1	0.567158	27.0487
INTERPRO	IPR002656:Acyltransferase 3	4	0.623053	0.0363647	FBGN0038873,FBGN0031033,FBGN0039091,FBGN0031034	479	16	10196	5.3215	1	0.756225	42.9443
INTERPRO	IPR007484:Peptidase M28	4	0.623053	0.0363647	FBGN0034441,FBGN0034440,FBGN0034437,FBGN0053012	479	16	10196	5.3215	1	0.756225	42.9443
INTERPRO	IPR002334:Dol/Ves 1 allergen	3	0.46729	0.039376	FBGN0039476,FBGN0039475,FBGN0039474	479	7	10196	9.12258	1	0.76642	45.5863
INTERPRO	IPR000873:AMP-dependent synthetase and ligase	5	0.778816	0.0400287	FBGN0036821,FBGN0034999,FBGN0039184,FBGN0039156,FBGN0027348	479	28	10196	3.80107	1	0.75547	46.1438
INTERPRO	IPR006621:Nose resistant to fluoxetine-4, N-terminal	4	0.623053	0.0426631	FBGN0038873,FBGN0031033,FBGN0039091,FBGN0031034	479	17	10196	5.00847	1	0.761845	48.3397
INTERPRO	IPR001715:Calponin-like actin-binding	5	0.778816	0.0608159	FBGN0030191,FBGN0014141,FBGN0031585,FBGN0051907,FBGN0052371	479	32	10196	3.32594	1	0.861248	61.3446
INTERPRO	IPR000734:Lipase	5	0.778816	0.0608159	FBGN0039476,FBGN0039475,FBGN0039474,FBGN0004047,FBGN0035697	479	32	10196	3.32594	1	0.861248	61.3446
INTERPRO	IPR002403:Cytochrome P450, E-class, group IV	3	0.46729	0.0634542	FBGN0028940,FBGN0015038,FBGN0036778	479	9	10196	7.09534	1	0.861603	62.9573
INTERPRO	IPR013818:Lipase, N-terminal	5	0.778816	0.0667537	FBGN0039476,FBGN0039475,FBGN0039474,FBGN0004047,FBGN0035697	479	33	10196	3.22515	1	0.864764	64.8857
INTERPRO	IPR016038:Thiolase-like, subgroup	3	0.46729	0.0769181	FBGN0032715,FBGN0029969,FBGN0027571	479	10	10196	6.3858	1	0.892335	70.2535
INTERPRO	IPR006611:Protein of unknown function DUF1431, cysteine-rich, Drosophila	3	0.46729	0.0769181	FBGN0033953,FBGN0033954,FBGN0028870	479	10	10196	6.3858	1	0.892335	70.2535
INTERPRO	IPR013780:Glycosyl hydrolase, family 13, all-beta	3	0.46729	0.0769181	FBGN0053138,FBGN0034117,FBGN0032066	479	10	10196	6.3858	1	0.892335	70.2535
INTERPRO	IPR002198:Short-chain dehydrogenase/reductase SDR	7	1.09034	0.0832052	FBGN0032614,FBGN0033679,FBGN0021765,FBGN0039043,FBGN0030968,FBGN0027571,FBGN0029648	479	65	10196	2.29234	1	0.90265	73.1791
INTERPRO	IPR015590:Aldehyde dehydrogenase	3	0.46729	0.0911789	FBGN0012036,FBGN0010548,FBGN0036857	479	11	10196	5.80528	1	0.915595	76.5035
INTERPRO	IPR012936:Protein of unknown function DUF1692	2	0.311526	0.0915688	FBGN0024983,FBGN0036489	479	2	10196	21.286	1	0.909063	76.6557
INTERPRO	IPR004104:Oxidoreductase, C-terminal	2	0.311526	0.0915688	FBGN0031418,FBGN0031417	479	2	10196	21.286	1	0.909063	76.6557
INTERPRO	IPR001597:Aromatic amino acid beta-eliminating lyase/threonine aldolase	2	0.311526	0.0915688	FBGN0037801,FBGN0039094	479	2	10196	21.286	1	0.909063	76.6557
Category	Term	Count	%	PValue	Genes	List Total	Pop Hits	Pop Total	Fold Enrichment	Bonferroni	Benjamini	FDR
KEGG_PATHWAY	dme00260:Glycine, serine and threonine metabolism	8	1.24611	0.000636827	FBGN0029823,FBGN0037801,FBGN0032287,FBGN0034276,FBGN0036208,FBGN0037186,FBGN0039094,FBGN0020764	131	25	2054	5.0174	0.047261	0.047261	0.668105
KEGG_PATHWAY	dme00480:Glutathione metabolism	12	1.86916	0.0015423	FBGN0052351,FBGN0034132,FBGN0010038,FBGN0035915,FBGN0004654,FBGN0033868,FBGN0031117,FBGN0010041,FBGN0013307,FBGN0052064,FBGN0063493,FBGN0038020	131	63	2054	2.98655	0.110687	0.0569659	1.6111
KEGG_PATHWAY	dme00071:Fatty acid metabolism	9	1.40187	0.00168027	FBGN0012036,FBGN0035169,FBGN0036824,FBGN0034629,FBGN0036821,FBGN0038742,FBGN0036857,FBGN0029969,FBGN0032161	131	37	2054	3.81391	0.119977	0.0417078	1.75407
KEGG_PATHWAY	dme00053:Ascorbate and aldarate metabolism	8	1.24611	0.00369375	FBGN0038083,FBGN0012036,FBGN0026315,FBGN0036857,FBGN0040091,FBGN0034605,FBGN0040260,FBGN0036262	131	33	2054	3.80106	0.245157	0.0678963	3.81929
KEGG_PATHWAY	dme00980:Metabolism of xenobiotics by cytochrome P450	11	1.7134	0.00584601	FBGN0010038,FBGN0038083,FBGN0010548,FBGN0026315,FBGN0031117,FBGN0040091,FBGN0034605,FBGN0010041,FBGN0040260,FBGN0063493,FBGN0038020	131	64	2054	2.6949	0.35956	0.0852642	5.98333
KEGG_PATHWAY	dme00903:Limonene and pinene degradation	13	2.02492	0.00665652	FBGN0015037,FBGN0012036,FBGN0015714,FBGN0031689,FBGN0033395,FBGN0036857,FBGN0030968,FBGN0023541,FBGN0028940,FBGN0005670,FBGN0035790,FBGN0036778,FBGN0013771	131	86	2054	2.37014	0.398054	0.0811183	6.7868
KEGG_PATHWAY	dme00982:Drug metabolism	11	1.7134	0.00730438	FBGN0010038,FBGN0038083,FBGN0010548,FBGN0026315,FBGN0031117,FBGN0040091,FBGN0034605,FBGN0010041,FBGN0040260,FBGN0063493,FBGN0038020	131	66	2054	2.61323	0.427172	0.0765104	7.42454
KEGG_PATHWAY	dme00040:Pentose and glucuronate interconversions	8	1.24611	0.0111209	FBGN0038083,FBGN0034417,FBGN0026315,FBGN0035978,FBGN0040091,FBGN0035476,FBGN0034605,FBGN0040260	131	40	2054	3.13588	0.572552	0.100792	11.102
KEGG_PATHWAY	dme00500:Starch and sucrose metabolism	10	1.55763	0.0115286	FBGN0053138,FBGN0038083,FBGN0031463,FBGN0034417,FBGN0026315,FBGN0035978,FBGN0040091,FBGN0034605,FBGN0040260,FBGN0031907	131	60	2054	2.61323	0.585741	0.093277	11.487
KEGG_PATHWAY	dme00640:Propanoate metabolism	6	0.934579	0.0150598	FBGN0029118,FBGN0012036,FBGN0036857,FBGN0029969,FBGN0033246,FBGN0039184	131	24	2054	3.91985	0.684391	0.108924	14.7583
KEGG_PATHWAY	dme00280:Valine, leucine and isoleucine degradation	7	1.09034	0.0153768	FBGN0012036,FBGN0021765,FBGN0036824,FBGN0043456,FBGN0038742,FBGN0036857,FBGN0029969	131	33	2054	3.32593	0.692019	0.101533	15.0466
KEGG_PATHWAY	dme00860:Porphyrin and chlorophyll metabolism	8	1.24611	0.0185077	FBGN0038083,FBGN0010786,FBGN0034417,FBGN0026315,FBGN0040091,FBGN0020764,FBGN0034605,FBGN0040260	131	44	2054	2.8508	0.758229	0.111583	17.8466
KEGG_PATHWAY	dme00983:Drug metabolism	9	1.40187	0.0325515	FBGN0039464,FBGN0038083,FBGN0034417,FBGN0026315,FBGN0040091,FBGN0034605,FBGN0040260,FBGN0031489,FBGN0037513	131	60	2054	2.35191	0.919143	0.175903	29.407
KEGG_PATHWAY	dme00330:Arginine and proline metabolism	8	1.24611	0.055076	FBGN0052351,FBGN0012036,FBGN0038373,FBGN0039071,FBGN0036857,FBGN0023535,FBGN0013307,FBGN0022774	131	55	2054	2.28064	0.986505	0.264741	44.9064
KEGG_PATHWAY	dme00561:Glycerolipid metabolism	7	1.09034	0.0555476	FBGN0004797,FBGN0027579,FBGN0012036,FBGN0036857,FBGN0037167,FBGN0035476,FBGN0034117	131	44	2054	2.49445	0.987008	0.251407	45.195
KEGG_PATHWAY	dme00830:Retinol metabolism	6	0.934579	0.0729696	FBGN0004797,FBGN0038083,FBGN0026315,FBGN0040091,FBGN0034605,FBGN0040260	131	36	2054	2.61323	0.996844	0.302256	54.9464
KEGG_PATHWAY	dme00340:Histidine metabolism	3	0.46729	0.0865912	FBGN0012036,FBGN0010548,FBGN0036857	131	8	2054	5.87977	0.998975	0.332962	61.4451

## Sheet: all clusters_grouped
Annotation Cluster 1	Enrichment Score: 5.44870282863938
Category	Term	Count	%	PValue	Genes	List Total	Pop Hits	Pop Total	Fold Enrichment	Bonferroni	Benjamini	FDR
GOTERM_BP_ALL	GO:0042180~cellular ketone metabolic process	35	5.45171	9.39543e-09	FBGN0012036,FBGN0032287,FBGN0003162,FBGN0027945,FBGN0033246,FBGN0039156,FBGN0039756,FBGN0022774,FBGN0034740,FBGN0002069,FBGN0037801,FBGN0029664,FBGN0034276,FBGN0086917,FBGN0085453,FBGN0029689,FBGN0052068,FBGN0000052,FBGN0034629,FBGN0036208,FBGN0041710,FBGN0039094,FBGN0020236,FBGN0014031,FBGN0010222,FBGN0029823,FBGN0021765,FBGN0039071,FBGN0040211,FBGN0004654,FBGN0023535,FBGN0261283,FBGN0029969,FBG…	339	290	8566	3.04964	1.2073e-05	1.2073e-05	1.53186e-05
GOTERM_BP_ALL	GO:0006082~organic acid metabolic process	33	5.14019	2.02739e-08	FBGN0012036,FBGN0003162,FBGN0032287,FBGN0027945,FBGN0033246,FBGN0039156,FBGN0039756,FBGN0022774,FBGN0002069,FBGN0037801,FBGN0029664,FBGN0034276,FBGN0085453,FBGN0029689,FBGN0052068,FBGN0000052,FBGN0034629,FBGN0036208,FBGN0041710,FBGN0039094,FBGN0020236,FBGN0014031,FBGN0010222,FBGN0029823,FBGN0021765,FBGN0039071,FBGN0040211,FBGN0004654,FBGN0023535,FBGN0261283,FBGN0029969,FBGN0032393,FBGN0027348	339	270	8566	3.08836	2.60516e-05	1.30259e-05	3.30552e-05
GOTERM_BP_ALL	GO:0019752~carboxylic acid metabolic process	33	5.14019	2.02739e-08	FBGN0012036,FBGN0003162,FBGN0032287,FBGN0027945,FBGN0033246,FBGN0039156,FBGN0039756,FBGN0022774,FBGN0002069,FBGN0037801,FBGN0029664,FBGN0034276,FBGN0085453,FBGN0029689,FBGN0052068,FBGN0000052,FBGN0034629,FBGN0036208,FBGN0041710,FBGN0039094,FBGN0020236,FBGN0014031,FBGN0010222,FBGN0029823,FBGN0021765,FBGN0039071,FBGN0040211,FBGN0004654,FBGN0023535,FBGN0261283,FBGN0029969,FBGN0032393,FBGN0027348	339	270	8566	3.08836	2.60516e-05	1.30259e-05	3.30552e-05
GOTERM_BP_ALL	GO:0043436~oxoacid metabolic process	33	5.14019	2.02739e-08	FBGN0012036,FBGN0003162,FBGN0032287,FBGN0027945,FBGN0033246,FBGN0039156,FBGN0039756,FBGN0022774,FBGN0002069,FBGN0037801,FBGN0029664,FBGN0034276,FBGN0085453,FBGN0029689,FBGN0052068,FBGN0000052,FBGN0034629,FBGN0036208,FBGN0041710,FBGN0039094,FBGN0020236,FBGN0014031,FBGN0010222,FBGN0029823,FBGN0021765,FBGN0039071,FBGN0040211,FBGN0004654,FBGN0023535,FBGN0261283,FBGN0029969,FBGN0032393,FBGN0027348	339	270	8566	3.08836	2.60516e-05	1.30259e-05	3.30552e-05
GOTERM_BP_ALL	GO:0032787~monocarboxylic acid metabolic process	14	2.18069	7.46297e-05	FBGN0012036,FBGN0034629,FBGN0003162,FBGN0033246,FBGN0039156,FBGN0039756,FBGN0014031,FBGN0010222,FBGN0021765,FBGN0004654,FBGN0261283,FBGN0029969,FBGN0085453,FBGN0027348	339	94	8566	3.76338	0.0914476	0.0189978	0.121609
GOTERM_BP_ALL	GO:0006520~cellular amino acid metabolic process	18	2.80374	8.94262e-05	FBGN0029689,FBGN0052068,FBGN0000052,FBGN0032287,FBGN0036208,FBGN0027945,FBGN0041710,FBGN0039094,FBGN0022774,FBGN0029823,FBGN0002069,FBGN0037801,FBGN0029664,FBGN0034276,FBGN0039071,FBGN0040211,FBGN0023535,FBGN0032393	339	151	8566	3.01213	0.108561	0.0189707	0.145704
GOTERM_BP_ALL	GO:0044106~cellular amine metabolic process	19	2.9595	0.000144199	FBGN0029689,FBGN0052068,FBGN0000052,FBGN0032287,FBGN0036208,FBGN0027945,FBGN0041710,FBGN0039094,FBGN0022774,FBGN0029823,FBGN0002069,FBGN0037801,FBGN0029664,FBGN0034276,FBGN0039071,FBGN0040211,FBGN0023535,FBGN0032393,FBGN0013307	339	172	8566	2.79128	0.169153	0.0261254	0.234848
GOTERM_BP_ALL	GO:0006519~cellular amino acid and derivative metabolic process	19	2.9595	0.00085868	FBGN0029689,FBGN0052068,FBGN0000052,FBGN0032287,FBGN0036208,FBGN0027945,FBGN0041710,FBGN0039094,FBGN0022774,FBGN0029823,FBGN0002069,FBGN0037801,FBGN0029664,FBGN0034276,FBGN0039071,FBGN0040211,FBGN0023535,FBGN0032393,FBGN0013307	339	199	8566	2.41256	0.668417	0.104513	1.39086
GOTERM_BP_ALL	GO:0009308~amine metabolic process	26	4.04984	0.00141507	FBGN0030695,FBGN0032287,FBGN0027945,FBGN0064237,FBGN0022774,FBGN0036563,FBGN0053265,FBGN0002069,FBGN0037801,FBGN0029664,FBGN0034276,FBGN0013307,FBGN0052068,FBGN0029689,FBGN0000052,FBGN0036208,FBGN0041710,FBGN0039094,FBGN0036361,FBGN0029823,FBGN0039071,FBGN0040211,FBGN0023535,FBGN0035977,FBGN0032393,FBGN0035427	339	332	8566	1.97885	0.837918	0.1407	2.28236
Annotation Cluster 2	Enrichment Score: 3.3945402051607974
Category	Term	Count	%	PValue	Genes	List Total	Pop Hits	Pop Total	Fold Enrichment	Bonferroni	Benjamini	FDR
GOTERM_MF_ALL	GO:0070279~vitamin B6 binding	10	1.55763	4.42601e-05	FBGN0014031,FBGN0029823,FBGN0037801,FBGN0036208,FBGN0037186,FBGN0039094,FBGN0020764,FBGN0032393,FBGN0022774,FBGN0033451	454	39	10068	5.68621	0.0271979	0.00914943	0.0656851
GOTERM_MF_ALL	GO:0030170~pyridoxal phosphate binding	10	1.55763	4.42601e-05	FBGN0014031,FBGN0029823,FBGN0037801,FBGN0036208,FBGN0037186,FBGN0039094,FBGN0020764,FBGN0032393,FBGN0022774,FBGN0033451	454	39	10068	5.68621	0.0271979	0.00914943	0.0656851
INTERPRO	IPR015421:Pyridoxal phosphate-dependent transferase, major region, subdomain 1	9	1.40187	0.000108186	FBGN0014031,FBGN0029823,FBGN0037801,FBGN0036208,FBGN0037186,FBGN0039094,FBGN0020764,FBGN0032393,FBGN0022774	479	33	10196	5.80528	0.0753415	0.0257724	0.163762
KEGG_PATHWAY	dme00260:Glycine, serine and threonine metabolism	8	1.24611	0.000636827	FBGN0029823,FBGN0037801,FBGN0032287,FBGN0034276,FBGN0036208,FBGN0037186,FBGN0039094,FBGN0020764	131	25	2054	5.0174	0.047261	0.047261	0.668105
GOTERM_MF_ALL	GO:0019842~vitamin binding	13	2.02492	0.00156845	FBGN0036208,FBGN0037186,FBGN0039094,FBGN0033246,FBGN0022774,FBGN0033451,FBGN0014031,FBGN0029823,FBGN0037801,FBGN0032785,FBGN0031913,FBGN0020764,FBGN0032393	454	99	10068	2.91203	0.623905	0.0850641	2.3033
GOTERM_MF_ALL	GO:0016769~transferase activity, transferring nitrogenous groups	6	0.934579	0.00201631	FBGN0014031,FBGN0032287,FBGN0036208,FBGN0037186,FBGN0020764,FBGN0022774	454	21	10068	6.33606	0.715616	0.0994826	2.95185
GOTERM_MF_ALL	GO:0048037~cofactor binding	18	2.80374	0.00405483	FBGN0034629,FBGN0036824,FBGN0043456,FBGN0036208,FBGN0038742,FBGN0037186,FBGN0027945,FBGN0039094,FBGN0022774,FBGN0033451,FBGN0014031,FBGN0029823,FBGN0037801,FBGN0015623,FBGN0038347,FBGN0004654,FBGN0020764,FBGN0032393	454	185	10068	2.15769	0.920444	0.155283	5.85344
Annotation Cluster 3	Enrichment Score: 3.2889328450922397
Category	Term	Count	%	PValue	Genes	List Total	Pop Hits	Pop Total	Fold Enrichment	Bonferroni	Benjamini	FDR
GOTERM_BP_ALL	GO:0055114~oxidation reduction	51	7.94393	7.56903e-07	FBGN0031418,FBGN0032614,FBGN0025687,FBGN0031417,FBGN0010548,FBGN0027571,FBGN0029648,FBGN0023541,FBGN0015623,FBGN0038347,FBGN0052068,FBGN0034629,FBGN0031689,FBGN0038742,FBGN0011769,FBGN0030968,FBGN0036262,FBGN0028940,FBGN0031831,FBGN0039071,FBGN0040211,FBGN0004654,FBGN0035790,FBGN0036778,FBGN0033679,FBGN0015714,FBGN0012036,FBGN0043456,FBGN0033395,FBGN0036857,FBGN0032061,FBGN0031432,FBGN0039756,FBG…	339	620	8566	2.07853	0.000972147	0.000243125	0.00123407
GOTERM_MF_ALL	GO:0009055~electron carrier activity	27	4.20561	1.20023e-06	FBGN0031418,FBGN0025687,FBGN0031417,FBGN0015714,FBGN0033395,FBGN0023541,FBGN0031432,FBGN0086917,FBGN0015623,FBGN0038347,FBGN0015038,FBGN0015037,FBGN0036824,FBGN0034629,FBGN0031689,FBGN0038742,FBGN0011769,FBGN0028940,FBGN0004174,FBGN0004173,FBGN0002862,FBGN0005670,FBGN0035790,FBGN0036778,FBGN0004175,FBGN0013771,FBGN0033189	454	202	10068	2.96415	0.000747466	0.000373803	0.00178176
GOTERM_MF_ALL	GO:0016491~oxidoreductase activity	52	8.09969	0.000104732	FBGN0031418,FBGN0032614,FBGN0025687,FBGN0031417,FBGN0010548,FBGN0027571,FBGN0029648,FBGN0023541,FBGN0015623,FBGN0038347,FBGN0052068,FBGN0034629,FBGN0031689,FBGN0038742,FBGN0030968,FBGN0036262,FBGN0028940,FBGN0010038,FBGN0031831,FBGN0039071,FBGN0040211,FBGN0004654,FBGN0035790,FBGN0036778,FBGN0033679,FBGN0015714,FBGN0012036,FBGN0043456,FBGN0033395,FBGN0036857,FBGN0032061,FBGN0031432,FBGN0039156,FBG…	454	663	10068	1.73931	0.0631681	0.0161805	0.155365
GOTERM_CC_ALL	GO:0005792~microsome	13	2.02492	0.000150974	FBGN0015038,FBGN0015037,FBGN0015714,FBGN0031689,FBGN0033395,FBGN0023541,FBGN0031432,FBGN0028940,FBGN0005670,FBGN0035790,FBGN0036778,FBGN0013771,FBGN0033189	248	89	6353	3.7418	0.0368975	0.0124536	0.195829
GOTERM_CC_ALL	GO:0042598~vesicular fraction	13	2.02492	0.000150974	FBGN0015038,FBGN0015037,FBGN0015714,FBGN0031689,FBGN0033395,FBGN0023541,FBGN0031432,FBGN0028940,FBGN0005670,FBGN0035790,FBGN0036778,FBGN0013771,FBGN0033189	248	89	6353	3.7418	0.0368975	0.0124536	0.195829
GOTERM_MF_ALL	GO:0046906~tetrapyrrole binding	17	2.64798	0.00054021	FBGN0015038,FBGN0015037,FBGN0015714,FBGN0030703,FBGN0031689,FBGN0033395,FBGN0032061,FBGN0023541,FBGN0031432,FBGN0028940,FBGN0086917,FBGN0005670,FBGN0035790,FBGN0036778,FBGN0027657,FBGN0013771,FBGN0033189	454	140	10068	2.69283	0.285835	0.0469536	0.798964
GOTERM_MF_ALL	GO:0020037~heme binding	17	2.64798	0.00054021	FBGN0015038,FBGN0015037,FBGN0015714,FBGN0030703,FBGN0031689,FBGN0033395,FBGN0032061,FBGN0023541,FBGN0031432,FBGN0028940,FBGN0086917,FBGN0005670,FBGN0035790,FBGN0036778,FBGN0027657,FBGN0013771,FBGN0033189	454	140	10068	2.69283	0.285835	0.0469536	0.798964
INTERPRO	IPR001128:Cytochrome P450	13	2.02492	0.000635111	FBGN0015038,FBGN0015037,FBGN0015714,FBGN0031689,FBGN0033395,FBGN0023541,FBGN0031432,FBGN0028940,FBGN0086917,FBGN0005670,FBGN0035790,FBGN0036778,FBGN0013771	479	86	10196	3.21765	0.368695	0.0737963	0.957798
GOTERM_MF_ALL	GO:0005506~iron ion binding	25	3.89408	0.000655266	FBGN0015714,FBGN0030703,FBGN0033395,FBGN0037011,FBGN0032061,FBGN0023541,FBGN0031432,FBGN0039756,FBGN0086917,FBGN0015623,FBGN0038347,FBGN0015038,FBGN0015037,FBGN0031689,FBGN0011769,FBGN0036262,FBGN0028940,FBGN0005670,FBGN0040211,FBGN0035790,FBGN0036778,FBGN0024957,FBGN0027657,FBGN0013771,FBGN0033189	454	260	10068	2.13233	0.335263	0.0443598	0.968359
GOTERM_MF_ALL	GO:0004497~monooxygenase activity	15	2.33645	0.000686949	FBGN0015038,FBGN0015037,FBGN0015714,FBGN0031689,FBGN0033395,FBGN0023541,FBGN0031432,FBGN0039156,FBGN0028940,FBGN0086917,FBGN0005670,FBGN0035790,FBGN0036778,FBGN0013771,FBGN0033466	454	116	10068	2.86761	0.348264	0.0419081	1.01496
GOTERM_CC_ALL	GO:0005624~membrane fraction	13	2.02492	0.00077922	FBGN0015038,FBGN0015037,FBGN0015714,FBGN0031689,FBGN0033395,FBGN0023541,FBGN0031432,FBGN0028940,FBGN0005670,FBGN0035790,FBGN0036778,FBGN0013771,FBGN0033189	248	106	6353	3.1417	0.176426	0.0473668	1.00693
INTERPRO	IPR017972:Cytochrome P450, conserved site	13	2.02492	0.00106042	FBGN0015038,FBGN0015037,FBGN0015714,FBGN0031689,FBGN0033395,FBGN0023541,FBGN0031432,FBGN0028940,FBGN0086917,FBGN0005670,FBGN0035790,FBGN0036778,FBGN0013771	479	91	10196	3.04086	0.536129	0.081809	1.59439
GOTERM_CC_ALL	GO:0005626~insoluble fraction	13	2.02492	0.00108533	FBGN0015038,FBGN0015037,FBGN0015714,FBGN0031689,FBGN0033395,FBGN0023541,FBGN0031432,FBGN0028940,FBGN0005670,FBGN0035790,FBGN0036778,FBGN0013771,FBGN0033189	248	110	6353	3.02746	0.236921	0.0526424	1.39993
GOTERM_CC_ALL	GO:0000267~cell fraction	13	2.02492	0.00137549	FBGN0015038,FBGN0015037,FBGN0015714,FBGN0031689,FBGN0033395,FBGN0023541,FBGN0031432,FBGN0028940,FBGN0005670,FBGN0035790,FBGN0036778,FBGN0013771,FBGN0033189	248	113	6353	2.94708	0.290172	0.0555212	1.77112
INTERPRO	IPR017973:Cytochrome P450, C-terminal region	12	1.86916	0.00197649	FBGN0028940,FBGN0015038,FBGN0015037,FBGN0015714,FBGN0005670,FBGN0031689,FBGN0033395,FBGN0035790,FBGN0036778,FBGN0023541,FBGN0031432,FBGN0013771	479	85	10196	3.00508	0.761264	0.122096	2.95262
KEGG_PATHWAY	dme00903:Limonene and pinene degradation	13	2.02492	0.00665652	FBGN0015037,FBGN0012036,FBGN0015714,FBGN0031689,FBGN0033395,FBGN0036857,FBGN0030968,FBGN0023541,FBGN0028940,FBGN0005670,FBGN0035790,FBGN0036778,FBGN0013771	131	86	2054	2.37014	0.398054	0.0811183	6.7868
GOTERM_CC_ALL	GO:0005783~endoplasmic reticulum	21	3.27103	0.00698005	FBGN0015038,FBGN0015037,FBGN0015714,FBGN0010638,FBGN0031689,FBGN0011016,FBGN0033395,FBGN0039296,FBGN0023541,FBGN0031432,FBGN0025700,FBGN0028940,FBGN0053113,FBGN0020907,FBGN0015623,FBGN0019925,FBGN0005670,FBGN0035790,FBGN0036778,FBGN0013771,FBGN0033189	248	284	6353	1.89421	0.825202	0.195887	8.69258
INTERPRO	IPR002401:Cytochrome P450, E-class, group I	10	1.55763	0.00963002	FBGN0015037,FBGN0015714,FBGN0086917,FBGN0005670,FBGN0031689,FBGN0033395,FBGN0035790,FBGN0023541,FBGN0031432,FBGN0013771	479	77	10196	2.76442	0.999094	0.393726	13.6351
GOTERM_CC_ALL	GO:0019898~extrinsic to membrane	13	2.02492	0.0164054	FBGN0015038,FBGN0015037,FBGN0015714,FBGN0031689,FBGN0033395,FBGN0023541,FBGN0031432,FBGN0028940,FBGN0015623,FBGN0005670,FBGN0035790,FBGN0036778,FBGN0013771	248	154	6353	2.16247	0.983736	0.337598	19.326
Annotation Cluster 4	Enrichment Score: 2.7450934596343086
Category	Term	Count	%	PValue	Genes	List Total	Pop Hits	Pop Total	Fold Enrichment	Bonferroni	Benjamini	FDR
GOTERM_MF_ALL	GO:0008415~acyltransferase activity	17	2.64798	0.000302179	FBGN0038873,FBGN0027579,FBGN0036039,FBGN0031033,FBGN0036208,FBGN0020388,FBGN0027571,FBGN0039156,FBGN0038302,FBGN0020236,FBGN0004797,FBGN0032715,FBGN0039091,FBGN0039690,FBGN0020764,FBGN0029969,FBGN0031034	454	133	10068	2.83455	0.171622	0.036957	0.447656
GOTERM_MF_ALL	GO:0016747~transferase activity, transferring acyl groups other than amino-acyl groups	17	2.64798	0.0004986	FBGN0038873,FBGN0027579,FBGN0036039,FBGN0031033,FBGN0036208,FBGN0020388,FBGN0027571,FBGN0039156,FBGN0038302,FBGN0020236,FBGN0004797,FBGN0032715,FBGN0039091,FBGN0039690,FBGN0020764,FBGN0029969,FBGN0031034	454	139	10068	2.7122	0.26707	0.0504662	0.737635
GOTERM_MF_ALL	GO:0016746~transferase activity, transferring acyl groups	17	2.64798	0.000584762	FBGN0038873,FBGN0027579,FBGN0036039,FBGN0031033,FBGN0036208,FBGN0020388,FBGN0027571,FBGN0039156,FBGN0038302,FBGN0020236,FBGN0004797,FBGN0032715,FBGN0039091,FBGN0039690,FBGN0020764,FBGN0029969,FBGN0031034	454	141	10068	2.67373	0.305396	0.0445297	0.864589
GOTERM_MF_ALL	GO:0016407~acetyltransferase activity	6	0.934579	0.118749	FBGN0036039,FBGN0036208,FBGN0039690,FBGN0020388,FBGN0029969,FBGN0038302	454	58	10068	2.29409	1	0.880987	84.6895
Annotation Cluster 5	Enrichment Score: 2.2292470691731765
Category	Term	Count	%	PValue	Genes	List Total	Pop Hits	Pop Total	Fold Enrichment	Bonferroni	Benjamini	FDR
GOTERM_BP_ALL	GO:0051186~cofactor metabolic process	13	2.02492	0.000916132	FBGN0039254,FBGN0029118,FBGN0003162,FBGN0043456,FBGN0039156,FBGN0034740,FBGN0020236,FBGN0010222,FBGN0021765,FBGN0004654,FBGN0020764,FBGN0032393,FBGN0085453	339	106	8566	3.09896	0.692035	0.101537	1.48327
GOTERM_BP_ALL	GO:0051188~cofactor biosynthetic process	9	1.40187	0.00230454	FBGN0020236,FBGN0039254,FBGN0010222,FBGN0003162,FBGN0020764,FBGN0032393,FBGN0085453,FBGN0039156,FBGN0034740	339	60	8566	3.79027	0.948427	0.190847	3.69186
GOTERM_BP_ALL	GO:0006732~coenzyme metabolic process	11	1.7134	0.00234198	FBGN0020236,FBGN0039254,FBGN0010222,FBGN0029118,FBGN0021765,FBGN0003162,FBGN0043456,FBGN0004654,FBGN0085453,FBGN0039156,FBGN0034740	339	88	8566	3.15855	0.950854	0.181977	3.75076
GOTERM_BP_ALL	GO:0009108~coenzyme biosynthetic process	7	1.09034	0.00640802	FBGN0020236,FBGN0039254,FBGN0010222,FBGN0003162,FBGN0085453,FBGN0039156,FBGN0034740	339	43	8566	4.11347	0.999742	0.384875	9.95086
GOTERM_BP_ALL	GO:0009396~folic acid and derivative biosynthetic process	3	0.46729	0.0285819	FBGN0010222,FBGN0003162,FBGN0085453	339	7	8566	10.8293	1	0.774743	37.6744
GOTERM_BP_ALL	GO:0006760~folic acid and derivative metabolic process	3	0.46729	0.0465134	FBGN0010222,FBGN0003162,FBGN0085453	339	9	8566	8.42281	1	0.826	54.0021
Annotation Cluster 6	Enrichment Score: 2.1711506012064836
Category	Term	Count	%	PValue	Genes	List Total	Pop Hits	Pop Total	Fold Enrichment	Bonferroni	Benjamini	FDR
INTERPRO	IPR000819:Peptidase M17, leucyl aminopeptidase, C-terminal	6	0.934579	4.59447e-05	FBGN0052351,FBGN0034132,FBGN0035915,FBGN0033868,FBGN0052064,FBGN0040493	479	10	10196	12.7716	0.0327175	0.0164948	0.0695774
INTERPRO	IPR008283:Peptidase M17, leucyl aminopeptidase, N-terminal	5	0.778816	0.000287191	FBGN0052351,FBGN0034132,FBGN0035915,FBGN0033868,FBGN0052064	479	8	10196	13.3038	0.187757	0.0407381	0.434172
INTERPRO	IPR011356:Peptidase M17, leucyl aminopeptidase	5	0.778816	0.000287191	FBGN0052351,FBGN0034132,FBGN0035915,FBGN0033868,FBGN0052064	479	8	10196	13.3038	0.187757	0.0407381	0.434172
KEGG_PATHWAY	dme00480:Glutathione metabolism	12	1.86916	0.0015423	FBGN0052351,FBGN0034132,FBGN0010038,FBGN0035915,FBGN0004654,FBGN0033868,FBGN0031117,FBGN0010041,FBGN0013307,FBGN0052064,FBGN0063493,FBGN0038020	131	63	2054	2.98655	0.110687	0.0569659	1.6111
GOTERM_MF_ALL	GO:0004177~aminopeptidase activity	7	1.09034	0.0147554	FBGN0052351,FBGN0034132,FBGN0035915,FBGN0033868,FBGN0052064,FBGN0040493,FBGN0035630	454	45	10068	3.44963	0.999905	0.370643	19.8027
GOTERM_MF_ALL	GO:0008238~exopeptidase activity	9	1.40187	0.104411	FBGN0052351,FBGN0031741,FBGN0034132,FBGN0033366,FBGN0035915,FBGN0033868,FBGN0052064,FBGN0040493,FBGN0035630	454	106	10068	1.88289	1	0.867424	80.5445
GOTERM_MF_ALL	GO:0030145~manganese ion binding	6	0.934579	0.112408	FBGN0052351,FBGN0034132,FBGN0035915,FBGN0033868,FBGN0023535,FBGN0052064	454	57	10068	2.33434	1	0.880271	82.97
GOTERM_MF_ALL	GO:0008235~metalloexopeptidase activity	5	0.778816	0.126532	FBGN0052351,FBGN0034132,FBGN0035915,FBGN0033868,FBGN0052064	454	43	10068	2.57863	1	0.884798	86.5786
GOTERM_MF_ALL	GO:0008237~metallopeptidase activity	11	1.7134	0.225012	FBGN0030425,FBGN0052351,FBGN0034132,FBGN0033366,FBGN0035915,FBGN0033742,FBGN0033868,FBGN0031805,FBGN0028945,FBGN0052064,FBGN0025879	454	168	10068	1.45201	1	0.955571	97.7272
Annotation Cluster 7	Enrichment Score: 2.0555448407554104
Category	Term	Count	%	PValue	Genes	List Total	Pop Hits	Pop Total	Fold Enrichment	Bonferroni	Benjamini	FDR
GOTERM_MF_ALL	GO:0051540~metal cluster binding	8	1.24611	0.0074259	FBGN0004174,FBGN0004173,FBGN0002862,FBGN0038347,FBGN0011769,FBGN0037011,FBGN0024957,FBGN0004175	454	51	10068	3.47862	0.990377	0.239024	10.4749
GOTERM_MF_ALL	GO:0051536~iron-sulfur cluster binding	8	1.24611	0.0074259	FBGN0004174,FBGN0004173,FBGN0002862,FBGN0038347,FBGN0011769,FBGN0037011,FBGN0024957,FBGN0004175	454	51	10068	3.47862	0.990377	0.239024	10.4749
INTERPRO	IPR005634:Male specific sperm protein	3	0.46729	0.0123557	FBGN0004174,FBGN0004173,FBGN0004175	479	4	10196	15.9645	0.999877	0.430261	17.1665
Annotation Cluster 8	Enrichment Score: 2.018355811849763
Category	Term	Count	%	PValue	Genes	List Total	Pop Hits	Pop Total	Fold Enrichment	Bonferroni	Benjamini	FDR
KEGG_PATHWAY	dme00480:Glutathione metabolism	12	1.86916	0.0015423	FBGN0052351,FBGN0034132,FBGN0010038,FBGN0035915,FBGN0004654,FBGN0033868,FBGN0031117,FBGN0010041,FBGN0013307,FBGN0052064,FBGN0063493,FBGN0038020	131	63	2054	2.98655	0.110687	0.0569659	1.6111
KEGG_PATHWAY	dme00980:Metabolism of xenobiotics by cytochrome P450	11	1.7134	0.00584601	FBGN0010038,FBGN0038083,FBGN0010548,FBGN0026315,FBGN0031117,FBGN0040091,FBGN0034605,FBGN0010041,FBGN0040260,FBGN0063493,FBGN0038020	131	64	2054	2.6949	0.35956	0.0852642	5.98333
KEGG_PATHWAY	dme00982:Drug metabolism	11	1.7134	0.00730438	FBGN0010038,FBGN0038083,FBGN0010548,FBGN0026315,FBGN0031117,FBGN0040091,FBGN0034605,FBGN0010041,FBGN0040260,FBGN0063493,FBGN0038020	131	66	2054	2.61323	0.427172	0.0765104	7.42454
INTERPRO	IPR004046:Glutathione S-transferase, C-terminal	7	1.09034	0.0089944	FBGN0010038,FBGN0034354,FBGN0031117,FBGN0010041,FBGN0063493,FBGN0038020,FBGN0063492	479	39	10196	3.82057	0.998558	0.395398	12.7916
INTERPRO	IPR004045:Glutathione S-transferase, N-terminal	7	1.09034	0.0089944	FBGN0010038,FBGN0034354,FBGN0031117,FBGN0010041,FBGN0063493,FBGN0038020,FBGN0063492	479	39	10196	3.82057	0.998558	0.395398	12.7916
INTERPRO	IPR010987:Glutathione S-transferase, C-terminal-like	7	1.09034	0.0089944	FBGN0010038,FBGN0034354,FBGN0031117,FBGN0010041,FBGN0063493,FBGN0038020,FBGN0063492	479	39	10196	3.82057	0.998558	0.395398	12.7916
INTERPRO	IPR017933:Glutathione S-transferase/chloride channel, C-terminal	7	1.09034	0.0114593	FBGN0010038,FBGN0034354,FBGN0031117,FBGN0010041,FBGN0063493,FBGN0038020,FBGN0063492	479	41	10196	3.6342	0.999762	0.426672	16.0204
GOTERM_MF_ALL	GO:0004364~glutathione transferase activity	6	0.934579	0.023976	FBGN0010038,FBGN0034354,FBGN0031117,FBGN0010041,FBGN0063493,FBGN0038020	454	37	10068	3.59614	1	0.497032	30.251
GOTERM_MF_ALL	GO:0016765~transferase activity, transferring alkyl or aryl (other than methyl) groups	7	1.09034	0.0519197	FBGN0010038,FBGN0010786,FBGN0034354,FBGN0031117,FBGN0010041,FBGN0063493,FBGN0038020	454	60	10068	2.58722	1	0.694646	54.6831
Annotation Cluster 9	Enrichment Score: 1.9164870139264918
Category	Term	Count	%	PValue	Genes	List Total	Pop Hits	Pop Total	Fold Enrichment	Bonferroni	Benjamini	FDR
GOTERM_BP_ALL	GO:0006544~glycine metabolic process	5	0.778816	0.000256343	FBGN0029823,FBGN0037801,FBGN0032287,FBGN0034276,FBGN0027945	339	9	8566	14.038	0.280676	0.0403441	0.417132
GOTERM_BP_ALL	GO:0009069~serine family amino acid metabolic process	6	0.934579	0.00028305	FBGN0029823,FBGN0037801,FBGN0032287,FBGN0034276,FBGN0027945,FBGN0032393	339	16	8566	9.47566	0.304949	0.039613	0.460495
GOTERM_BP_ALL	GO:0046395~carboxylic acid catabolic process	8	1.24611	0.00174163	FBGN0014031,FBGN0034629,FBGN0032287,FBGN0034276,FBGN0039071,FBGN0040211,FBGN0023535,FBGN0027945	339	45	8566	4.49217	0.893536	0.158276	2.80208
GOTERM_BP_ALL	GO:0016054~organic acid catabolic process	8	1.24611	0.00174163	FBGN0014031,FBGN0034629,FBGN0032287,FBGN0034276,FBGN0039071,FBGN0040211,FBGN0023535,FBGN0027945	339	45	8566	4.49217	0.893536	0.158276	2.80208
GOTERM_CC_ALL	GO:0005960~glycine cleavage complex	3	0.46729	0.0085763	FBGN0037801,FBGN0032287,FBGN0027945	248	4	6353	19.2127	0.882898	0.212035	10.5799
GOTERM_BP_ALL	GO:0009063~cellular amino acid catabolic process	6	0.934579	0.00887184	FBGN0032287,FBGN0034276,FBGN0039071,FBGN0040211,FBGN0023535,FBGN0027945	339	33	8566	4.59426	0.999989	0.452665	13.5233
GOTERM_BP_ALL	GO:0009310~amine catabolic process	6	0.934579	0.0128016	FBGN0032287,FBGN0034276,FBGN0039071,FBGN0040211,FBGN0023535,FBGN0027945	339	36	8566	4.21141	1	0.562995	18.9471
GOTERM_BP_ALL	GO:0006546~glycine catabolic process	3	0.46729	0.0209565	FBGN0032287,FBGN0034276,FBGN0027945	339	6	8566	12.6342	1	0.726367	29.2002
GOTERM_BP_ALL	GO:0009071~serine family amino acid catabolic process	3	0.46729	0.0209565	FBGN0032287,FBGN0034276,FBGN0027945	339	6	8566	12.6342	1	0.726367	29.2002
GOTERM_BP_ALL	GO:0044248~cellular catabolic process	18	2.80374	0.289906	FBGN0029996,FBGN0086558,FBGN0039464,FBGN0029118,FBGN0026751,FBGN0034629,FBGN0032287,FBGN0027945,FBGN0039147,FBGN0037513,FBGN0014031,FBGN0015320,FBGN0000477,FBGN0034276,FBGN0039071,FBGN0040211,FBGN0023535,FBGN0031489	339	367	8566	1.23932	1	0.994347	99.6235
GOTERM_MF_ALL	GO:0008168~methyltransferase activity	6	0.934579	0.602982	FBGN0029823,FBGN0024912,FBGN0032287,FBGN0034276,FBGN0032726,FBGN0015805	454	116	10068	1.14705	1	0.998329	99.9999
GOTERM_MF_ALL	GO:0016741~transferase activity, transferring one-carbon groups	6	0.934579	0.610634	FBGN0029823,FBGN0024912,FBGN0032287,FBGN0034276,FBGN0032726,FBGN0015805	454	117	10068	1.13724	1	0.998317	99.9999
Annotation Cluster 10	Enrichment Score: 1.8499723002965252
Category	Term	Count	%	PValue	Genes	List Total	Pop Hits	Pop Total	Fold Enrichment	Bonferroni	Benjamini	FDR
GOTERM_BP_ALL	GO:0008152~metabolic process	227	35.3583	2.32625e-07	FBGN0031418,FBGN0025687,FBGN0031417,FBGN0037151,FBGN0003162,FBGN0034417,FBGN0029648,FBGN0035697,FBGN0038302,FBGN0015623,FBGN0032032,FBGN0004047,FBGN0004187,FBGN0028514,FBGN0031689,FBGN0041710,FBGN0032049,FBGN0004698,FBGN0028945,FBGN0051216,FBGN0028940,FBGN0000064,FBGN0032820,FBGN0031432,FBGN0039085,FBGN0053225,FBGN0036563,FBGN0037801,FBGN0029664,FBGN0034276,FBGN0039690,FBGN0031335,FBGN0000052,FBG…	339	4580	8566	1.25239	0.000298879	9.96361e-05	0.000379279
GOTERM_BP_ALL	GO:0044238~primary metabolic process	156	24.2991	0.209891	FBGN0029996,FBGN0025687,FBGN0037151,FBGN0033366,FBGN0034417,FBGN0011224,FBGN0035697,FBGN0004047,FBGN0031728,FBGN0031294,FBGN0010287,FBGN0004187,FBGN0024227,FBGN0026751,FBGN0034629,FBGN0028514,FBGN0052445,FBGN0041710,FBGN0032049,FBGN0004698,FBGN0028945,FBGN0038035,FBGN0036224,FBGN0038172,FBGN0033742,FBGN0032213,FBGN0032393,FBGN0031489,FBGN0000064,FBGN0032820,FBGN0020388,FBGN0032639,FBGN0033246,FBG…	339	3733	8566	1.05595	1	0.988343	97.8529
GOTERM_BP_ALL	GO:0044237~cellular metabolic process	120	18.6916	0.815701	FBGN0029996,FBGN0025687,FBGN0037151,FBGN0003162,FBGN0011224,FBGN0031728,FBGN0031294,FBGN0010287,FBGN0004187,FBGN0024227,FBGN0029118,FBGN0026751,FBGN0034629,FBGN0052445,FBGN0041710,FBGN0004698,FBGN0038035,FBGN0038172,FBGN0020764,FBGN0032393,FBGN0031489,FBGN0000064,FBGN0012036,FBGN0020388,FBGN0033246,FBGN0000114,FBGN0039756,FBGN0031941,FBGN0011754,FBGN0037801,FBGN0032244,FBGN0029664,FBGN0034276,FBG…	339	3202	8566	0.946975	1	0.999996	100
GOTERM_BP_ALL	GO:0009987~cellular process	178	27.7259	0.999838	FBGN0029996,FBGN0032614,FBGN0025687,FBGN0037151,FBGN0003162,FBGN0011224,FBGN0000615,FBGN0035697,FBGN0259896,FBGN0004047,FBGN0031728,FBGN0019828,FBGN0031294,FBGN0010287,FBGN0004187,FBGN0024227,FBGN0029118,FBGN0026751,FBGN0034629,FBGN0011823,FBGN0052445,FBGN0041710,FBGN0004698,FBGN0003425,FBGN0038035,FBGN0038172,FBGN0004174,FBGN0004173,FBGN0014879,FBGN0031881,FBGN0020764,FBGN0032393,FBGN0031886,FBG…	339	5280	8566	0.851853	1	1	100
Annotation Cluster 11	Enrichment Score: 1.7144001520623746
Category	Term	Count	%	PValue	Genes	List Total	Pop Hits	Pop Total	Fold Enrichment	Bonferroni	Benjamini	FDR
INTERPRO	IPR002213:UDP-glucuronosyl/UDP-glucosyltransferase	8	1.24611	0.0010201	FBGN0038083,FBGN0038082,FBGN0040259,FBGN0026315,FBGN0040091,FBGN0034605,FBGN0040260,FBGN0039085	479	35	10196	4.86537	0.522376	0.100181	1.53422
GOTERM_MF_ALL	GO:0015020~glucuronosyltransferase activity	7	1.09034	0.00368905	FBGN0038083,FBGN0038082,FBGN0040259,FBGN0026315,FBGN0040091,FBGN0034605,FBGN0040260	454	34	10068	4.56569	0.899994	0.151654	5.33882
KEGG_PATHWAY	dme00053:Ascorbate and aldarate metabolism	8	1.24611	0.00369375	FBGN0038083,FBGN0012036,FBGN0026315,FBGN0036857,FBGN0040091,FBGN0034605,FBGN0040260,FBGN0036262	131	33	2054	3.80106	0.245157	0.0678963	3.81929
KEGG_PATHWAY	dme00980:Metabolism of xenobiotics by cytochrome P450	11	1.7134	0.00584601	FBGN0010038,FBGN0038083,FBGN0010548,FBGN0026315,FBGN0031117,FBGN0040091,FBGN0034605,FBGN0010041,FBGN0040260,FBGN0063493,FBGN0038020	131	64	2054	2.6949	0.35956	0.0852642	5.98333
KEGG_PATHWAY	dme00982:Drug metabolism	11	1.7134	0.00730438	FBGN0010038,FBGN0038083,FBGN0010548,FBGN0026315,FBGN0031117,FBGN0040091,FBGN0034605,FBGN0010041,FBGN0040260,FBGN0063493,FBGN0038020	131	66	2054	2.61323	0.427172	0.0765104	7.42454
KEGG_PATHWAY	dme00040:Pentose and glucuronate interconversions	8	1.24611	0.0111209	FBGN0038083,FBGN0034417,FBGN0026315,FBGN0035978,FBGN0040091,FBGN0035476,FBGN0034605,FBGN0040260	131	40	2054	3.13588	0.572552	0.100792	11.102
KEGG_PATHWAY	dme00500:Starch and sucrose metabolism	10	1.55763	0.0115286	FBGN0053138,FBGN0038083,FBGN0031463,FBGN0034417,FBGN0026315,FBGN0035978,FBGN0040091,FBGN0034605,FBGN0040260,FBGN0031907	131	60	2054	2.61323	0.585741	0.093277	11.487
KEGG_PATHWAY	dme00860:Porphyrin and chlorophyll metabolism	8	1.24611	0.0185077	FBGN0038083,FBGN0010786,FBGN0034417,FBGN0026315,FBGN0040091,FBGN0020764,FBGN0034605,FBGN0040260	131	44	2054	2.8508	0.758229	0.111583	17.8466
KEGG_PATHWAY	dme00983:Drug metabolism	9	1.40187	0.0325515	FBGN0039464,FBGN0038083,FBGN0034417,FBGN0026315,FBGN0040091,FBGN0034605,FBGN0040260,FBGN0031489,FBGN0037513	131	60	2054	2.35191	0.919143	0.175903	29.407
GOTERM_MF_ALL	GO:0016757~transferase activity, transferring glycosyl groups	13	2.02492	0.0686071	FBGN0039464,FBGN0040259,FBGN0035639,FBGN0034605,FBGN0039085,FBGN0053138,FBGN0038083,FBGN0038082,FBGN0041194,FBGN0026315,FBGN0040091,FBGN0040260,FBGN0031489	454	165	10068	1.74722	1	0.760298	65.1847
KEGG_PATHWAY	dme00830:Retinol metabolism	6	0.934579	0.0729696	FBGN0004797,FBGN0038083,FBGN0026315,FBGN0040091,FBGN0034605,FBGN0040260	131	36	2054	2.61323	0.996844	0.302256	54.9464
GOTERM_MF_ALL	GO:0008194~UDP-glycosyltransferase activity	8	1.24611	0.119924	FBGN0038083,FBGN0038082,FBGN0040259,FBGN0026315,FBGN0040091,FBGN0034605,FBGN0040260,FBGN0039085	454	92	10068	1.92837	1	0.876854	84.9898
KEGG_PATHWAY	dme00150:Androgen and estrogen metabolism	5	0.778816	0.128446	FBGN0038083,FBGN0026315,FBGN0040091,FBGN0034605,FBGN0040260	131	31	2054	2.52893	0.999971	0.422997	76.4647
GOTERM_MF_ALL	GO:0016758~transferase activity, transferring hexosyl groups	9	1.40187	0.281807	FBGN0053138,FBGN0038083,FBGN0038082,FBGN0040259,FBGN0026315,FBGN0040091,FBGN0034605,FBGN0040260,FBGN0039085	454	138	10068	1.44627	1	0.973162	99.2657
Annotation Cluster 12	Enrichment Score: 1.6602854837863255
Category	Term	Count	%	PValue	Genes	List Total	Pop Hits	Pop Total	Fold Enrichment	Bonferroni	Benjamini	FDR
GOTERM_CC_ALL	GO:0005741~mitochondrial outer membrane	5	0.778816	0.0193503	FBGN0027579,FBGN0069354,FBGN0035473,FBGN0028868,FBGN0037710	248	27	6353	4.74388	0.992292	0.312206	22.4062
GOTERM_CC_ALL	GO:0031968~organelle outer membrane	5	0.778816	0.0219047	FBGN0027579,FBGN0069354,FBGN0035473,FBGN0028868,FBGN0037710	248	28	6353	4.57445	0.995974	0.325593	24.9897
GOTERM_CC_ALL	GO:0019867~outer membrane	5	0.778816	0.0246557	FBGN0027579,FBGN0069354,FBGN0035473,FBGN0028868,FBGN0037710	248	29	6353	4.41671	0.998003	0.339274	27.6831
Annotation Cluster 13	Enrichment Score: 1.639571787416306
Category	Term	Count	%	PValue	Genes	List Total	Pop Hits	Pop Total	Fold Enrichment	Bonferroni	Benjamini	FDR
GOTERM_MF_ALL	GO:0016877~ligase activity, forming carbon-sulfur bonds	6	0.934579	0.00309563	FBGN0020236,FBGN0029118,FBGN0036821,FBGN0039184,FBGN0039156,FBGN0027348	454	23	10068	5.7851	0.85508	0.138071	4.49836
INTERPRO	IPR000873:AMP-dependent synthetase and ligase	5	0.778816	0.0400287	FBGN0036821,FBGN0034999,FBGN0039184,FBGN0039156,FBGN0027348	479	28	10196	3.80107	1	0.75547	46.1438
GOTERM_MF_ALL	GO:0004467~long-chain-fatty-acid-CoA ligase activity	3	0.46729	0.0472385	FBGN0036821,FBGN0039156,FBGN0027348	454	8	10068	8.31608	1	0.686361	51.2454
GOTERM_MF_ALL	GO:0015645~fatty-acid ligase activity	3	0.46729	0.0472385	FBGN0036821,FBGN0039156,FBGN0027348	454	8	10068	8.31608	1	0.686361	51.2454
Annotation Cluster 14	Enrichment Score: 1.4760646689157295
Category	Term	Count	%	PValue	Genes	List Total	Pop Hits	Pop Total	Fold Enrichment	Bonferroni	Benjamini	FDR
GOTERM_CC_ALL	GO:0005739~mitochondrion	41	6.38629	0.00014988	FBGN0027579,FBGN0039525,FBGN0012036,FBGN0027945,FBGN0032161,FBGN0037463,FBGN0031941,FBGN0022774,FBGN0039223,FBGN0038797,FBGN0031068,FBGN0025111,FBGN0031728,FBGN0019828,FBGN0028868,FBGN0037710,FBGN0029118,FBGN0051682,FBGN0036208,FBGN0011769,FBGN0069354,FBGN0034472,FBGN0038200,FBGN0014031,FBGN0036807,FBGN0010222,FBGN0029823,FBGN0031228,FBGN0021765,FBGN0037007,FBGN0031831,FBGN0039071,FBGN0052250,FBG…	248	571	6353	1.83939	0.0366351	0.0184884	0.194411
INTERPRO	IPR001993:Mitochondrial substrate carrier	9	1.40187	0.00102435	FBGN0036807,FBGN0039525,FBGN0039223,FBGN0038797,FBGN0052250,FBGN0031039,FBGN0025111,FBGN0031881,FBGN0032219	479	45	10196	4.2572	0.523845	0.0885801	1.54056
INTERPRO	IPR018108:Mitochondrial substrate/solute carrier	9	1.40187	0.00158561	FBGN0036807,FBGN0039525,FBGN0039223,FBGN0038797,FBGN0052250,FBGN0031039,FBGN0025111,FBGN0031881,FBGN0032219	479	48	10196	3.99113	0.683013	0.108535	2.37523
INTERPRO	IPR002113:Adenine nucleotide translocator 1	6	0.934579	0.0024159	FBGN0039223,FBGN0052250,FBGN0031039,FBGN0025111,FBGN0031881,FBGN0032219	479	21	10196	6.08172	0.826439	0.135787	3.59788
INTERPRO	IPR002067:Mitochondrial carrier protein	5	0.778816	0.0127006	FBGN0039223,FBGN0038797,FBGN0025111,FBGN0031881,FBGN0032219	479	20	10196	5.3215	0.999904	0.419787	17.6037
GOTERM_CC_ALL	GO:0044429~mitochondrial part	26	4.04984	0.0164348	FBGN0027579,FBGN0039525,FBGN0012036,FBGN0022774,FBGN0031941,FBGN0039223,FBGN0038797,FBGN0025111,FBGN0031728,FBGN0037710,FBGN0028868,FBGN0029118,FBGN0011769,FBGN0069354,FBGN0038200,FBGN0014031,FBGN0031228,FBGN0037007,FBGN0031831,FBGN0039071,FBGN0052250,FBGN0031039,FBGN0031881,FBGN0020764,FBGN0035473,FBGN0032219	248	411	6353	1.62054	0.983857	0.312789	19.3573
GOTERM_CC_ALL	GO:0005740~mitochondrial envelope	17	2.64798	0.0432725	FBGN0027579,FBGN0039525,FBGN0069354,FBGN0031941,FBGN0031228,FBGN0038797,FBGN0037007,FBGN0039223,FBGN0031831,FBGN0052250,FBGN0031039,FBGN0031881,FBGN0025111,FBGN0035473,FBGN0032219,FBGN0028868,FBGN0037710	248	258	6353	1.68794	0.999984	0.497637	43.6909
GOTERM_CC_ALL	GO:0031966~mitochondrial membrane	15	2.33645	0.0862948	FBGN0027579,FBGN0069354,FBGN0031941,FBGN0031228,FBGN0038797,FBGN0039223,FBGN0031831,FBGN0052250,FBGN0031039,FBGN0031881,FBGN0025111,FBGN0035473,FBGN0032219,FBGN0037710,FBGN0028868	248	241	6353	1.59442	1	0.713042	69.0148
GOTERM_CC_ALL	GO:0031967~organelle envelope	19	2.9595	0.120611	FBGN0027579,FBGN0039525,FBGN0011823,FBGN0069354,FBGN0031941,FBGN0035640,FBGN0031228,FBGN0038797,FBGN0037007,FBGN0039223,FBGN0031831,FBGN0052250,FBGN0031039,FBGN0031881,FBGN0025111,FBGN0035473,FBGN0032219,FBGN0028868,FBGN0037710	248	344	6353	1.41489	1	0.814443	81.1499
GOTERM_CC_ALL	GO:0031975~envelope	19	2.9595	0.122793	FBGN0027579,FBGN0039525,FBGN0011823,FBGN0069354,FBGN0031941,FBGN0035640,FBGN0031228,FBGN0038797,FBGN0037007,FBGN0039223,FBGN0031831,FBGN0052250,FBGN0031039,FBGN0031881,FBGN0025111,FBGN0035473,FBGN0032219,FBGN0028868,FBGN0037710	248	345	6353	1.41079	1	0.804286	81.7481
GOTERM_MF_ALL	GO:0015300~solute:solute antiporter activity	3	0.46729	0.361102	FBGN0038797,FBGN0025111,FBGN0031881	454	28	10068	2.37602	1	0.987236	99.8707
GOTERM_CC_ALL	GO:0005743~mitochondrial inner membrane	10	1.55763	0.375527	FBGN0031228,FBGN0039223,FBGN0038797,FBGN0031831,FBGN0052250,FBGN0031039,FBGN0025111,FBGN0031881,FBGN0032219,FBGN0031941	248	200	6353	1.28085	1	0.986993	99.7786
GOTERM_MF_ALL	GO:0015297~antiporter activity	3	0.46729	0.377482	FBGN0038797,FBGN0025111,FBGN0031881	454	29	10068	2.29409	1	0.987812	99.9121
GOTERM_CC_ALL	GO:0031090~organelle membrane	19	2.9595	0.441335	FBGN0027579,FBGN0010638,FBGN0069354,FBGN0031941,FBGN0025700,FBGN0031228,FBGN0038797,FBGN0039223,FBGN0031831,FBGN0019925,FBGN0052250,FBGN0031039,FBGN0031881,FBGN0025111,FBGN0039058,FBGN0035473,FBGN0032219,FBGN0028868,FBGN0037710	248	438	6353	1.11124	1	0.990688	99.9478
GOTERM_CC_ALL	GO:0019866~organelle inner membrane	10	1.55763	0.47128	FBGN0031228,FBGN0039223,FBGN0038797,FBGN0031831,FBGN0052250,FBGN0031039,FBGN0025111,FBGN0031881,FBGN0032219,FBGN0031941	248	217	6353	1.1805	1	0.99298	99.9745
Annotation Cluster 15	Enrichment Score: 1.4133516980700829
Category	Term	Count	%	PValue	Genes	List Total	Pop Hits	Pop Total	Fold Enrichment	Bonferroni	Benjamini	FDR
GOTERM_MF_ALL	GO:0016877~ligase activity, forming carbon-sulfur bonds	6	0.934579	0.00309563	FBGN0020236,FBGN0029118,FBGN0036821,FBGN0039184,FBGN0039156,FBGN0027348	454	23	10068	5.7851	0.85508	0.138071	4.49836
GOTERM_MF_ALL	GO:0016405~CoA-ligase activity	3	0.46729	0.128764	FBGN0020236,FBGN0029118,FBGN0039184	454	14	10068	4.75205	1	0.876873	87.079
GOTERM_MF_ALL	GO:0016878~acid-thiol ligase activity	3	0.46729	0.144344	FBGN0020236,FBGN0029118,FBGN0039184	454	15	10068	4.43524	1	0.895498	90.1153
Annotation Cluster 16	Enrichment Score: 1.0761161966641555
Category	Term	Count	%	PValue	Genes	List Total	Pop Hits	Pop Total	Fold Enrichment	Bonferroni	Benjamini	FDR
GOTERM_BP_ALL	GO:0006631~fatty acid metabolic process	8	1.24611	0.00451966	FBGN0021765,FBGN0034629,FBGN0029969,FBGN0261283,FBGN0033246,FBGN0039156,FBGN0039756,FBGN0027348	339	53	8566	3.8141	0.997035	0.304975	7.11956
GOTERM_BP_ALL	GO:0046394~carboxylic acid biosynthetic process	7	1.09034	0.0397311	FBGN0052068,FBGN0029823,FBGN0029969,FBGN0261283,FBGN0032393,FBGN0033246,FBGN0039756	339	64	8566	2.76374	1	0.813724	48.367
GOTERM_BP_ALL	GO:0016053~organic acid biosynthetic process	7	1.09034	0.0397311	FBGN0052068,FBGN0029823,FBGN0029969,FBGN0261283,FBGN0032393,FBGN0033246,FBGN0039756	339	64	8566	2.76374	1	0.813724	48.367
GOTERM_BP_ALL	GO:0006629~lipid metabolic process	19	2.9595	0.0429709	FBGN0039476,FBGN0027579,FBGN0039475,FBGN0039474,FBGN0034629,FBGN0032904,FBGN0033246,FBGN0031566,FBGN0039756,FBGN0039156,FBGN0035697,FBGN0004797,FBGN0021765,FBGN0086917,FBGN0004047,FBGN0029969,FBGN0261283,FBGN0051091,FBGN0027348	339	294	8566	1.63299	1	0.819184	51.1351
GOTERM_BP_ALL	GO:0006633~fatty acid biosynthetic process	4	0.623053	0.121743	FBGN0029969,FBGN0261283,FBGN0033246,FBGN0039756	339	31	8566	3.26044	1	0.969047	87.9555
GOTERM_BP_ALL	GO:0044255~cellular lipid metabolic process	11	1.7134	0.186559	FBGN0004797,FBGN0027579,FBGN0021765,FBGN0034629,FBGN0032904,FBGN0029969,FBGN0261283,FBGN0033246,FBGN0039156,FBGN0039756,FBGN0027348	339	183	8566	1.51887	1	0.984169	96.5492
GOTERM_BP_ALL	GO:0009309~amine biosynthetic process	4	0.623053	0.283048	FBGN0052068,FBGN0029823,FBGN0032393,FBGN0013307	339	47	8566	2.15051	1	0.99421	99.5596
GOTERM_BP_ALL	GO:0008652~cellular amino acid biosynthetic process	3	0.46729	0.318243	FBGN0052068,FBGN0029823,FBGN0032393	339	29	8566	2.61398	1	0.995787	99.8062
GOTERM_BP_ALL	GO:0008610~lipid biosynthetic process	7	1.09034	0.329256	FBGN0004797,FBGN0027579,FBGN0086917,FBGN0029969,FBGN0261283,FBGN0033246,FBGN0039756	339	119	8566	1.48638	1	0.99622	99.8514
Annotation Cluster 17	Enrichment Score: 1.0565507008553248
Category	Term	Count	%	PValue	Genes	List Total	Pop Hits	Pop Total	Fold Enrichment	Bonferroni	Benjamini	FDR
GOTERM_MF_ALL	GO:0008970~phospholipase A1 activity	4	0.623053	0.0113934	FBGN0039476,FBGN0039475,FBGN0039474,FBGN0035697	454	11	10068	8.06408	0.999206	0.313212	15.6428
INTERPRO	IPR002334:Dol/Ves 1 allergen	3	0.46729	0.039376	FBGN0039476,FBGN0039475,FBGN0039474	479	7	10196	9.12258	1	0.76642	45.5863
INTERPRO	IPR000734:Lipase	5	0.778816	0.0608159	FBGN0039476,FBGN0039475,FBGN0039474,FBGN0004047,FBGN0035697	479	32	10196	3.32594	1	0.861248	61.3446
GOTERM_MF_ALL	GO:0004620~phospholipase activity	6	0.934579	0.0633086	FBGN0029689,FBGN0039476,FBGN0039475,FBGN0039474,FBGN0031566,FBGN0035697	454	48	10068	2.77203	1	0.742869	62.1258
INTERPRO	IPR013818:Lipase, N-terminal	5	0.778816	0.0667537	FBGN0039476,FBGN0039475,FBGN0039474,FBGN0004047,FBGN0035697	479	33	10196	3.22515	1	0.864764	64.8857
GOTERM_MF_ALL	GO:0016298~lipase activity	7	1.09034	0.225701	FBGN0029689,FBGN0039476,FBGN0039475,FBGN0039474,FBGN0051091,FBGN0031566,FBGN0035697	454	91	10068	1.70586	1	0.95333	97.757
GOTERM_MF_ALL	GO:0004806~triacylglycerol lipase activity	4	0.623053	0.255572	FBGN0039476,FBGN0039475,FBGN0039474,FBGN0051091	454	39	10068	2.27448	1	0.964673	98.7492
GOTERM_MF_ALL	GO:0004091~carboxylesterase activity	6	0.934579	0.530526	FBGN0029689,FBGN0039476,FBGN0039475,FBGN0039474,FBGN0051091,FBGN0035697	454	107	10068	1.24353	1	0.996571	99.9987
Annotation Cluster 18	Enrichment Score: 1.0333090721674685
Category	Term	Count	%	PValue	Genes	List Total	Pop Hits	Pop Total	Fold Enrichment	Bonferroni	Benjamini	FDR
KEGG_PATHWAY	dme00640:Propanoate metabolism	6	0.934579	0.0150598	FBGN0029118,FBGN0012036,FBGN0036857,FBGN0029969,FBGN0033246,FBGN0039184	131	24	2054	3.91985	0.684391	0.108924	14.7583
KEGG_PATHWAY	dme00280:Valine, leucine and isoleucine degradation	7	1.09034	0.0153768	FBGN0012036,FBGN0021765,FBGN0036824,FBGN0043456,FBGN0038742,FBGN0036857,FBGN0029969	131	33	2054	3.32593	0.692019	0.101533	15.0466
KEGG_PATHWAY	dme00380:Tryptophan metabolism	4	0.623053	0.128589	FBGN0012036,FBGN0036857,FBGN0029969,FBGN0032061	131	20	2054	3.13588	0.999971	0.407282	76.5053
KEGG_PATHWAY	dme00650:Butanoate metabolism	4	0.623053	0.207607	FBGN0012036,FBGN0038742,FBGN0036857,FBGN0029969	131	25	2054	2.5087	1	0.536485	91.3593
KEGG_PATHWAY	dme00310:Lysine degradation	4	0.623053	0.294585	FBGN0025687,FBGN0012036,FBGN0036857,FBGN0029969	131	30	2054	2.09059	1	0.653844	97.458
KEGG_PATHWAY	dme00620:Pyruvate metabolism	5	0.778816	0.34658	FBGN0012036,FBGN0036857,FBGN0035476,FBGN0029969,FBGN0033246	131	47	2054	1.66802	1	0.698143	98.8643
Annotation Cluster 19	Enrichment Score: 1.0019804243897692
Category	Term	Count	%	PValue	Genes	List Total	Pop Hits	Pop Total	Fold Enrichment	Bonferroni	Benjamini	FDR
GOTERM_BP_ALL	GO:0006733~oxidoreduction coenzyme metabolic process	4	0.623053	0.0478372	FBGN0039254,FBGN0043456,FBGN0004654,FBGN0034740	339	21	8566	4.81304	1	0.826177	55.0324
GOTERM_BP_ALL	GO:0006769~nicotinamide metabolic process	3	0.46729	0.0789262	FBGN0039254,FBGN0043456,FBGN0004654	339	12	8566	6.31711	1	0.928722	73.8276
GOTERM_BP_ALL	GO:0046496~nicotinamide nucleotide metabolic process	3	0.46729	0.0789262	FBGN0039254,FBGN0043456,FBGN0004654	339	12	8566	6.31711	1	0.928722	73.8276
GOTERM_BP_ALL	GO:0009820~alkaloid metabolic process	3	0.46729	0.0789262	FBGN0039254,FBGN0043456,FBGN0004654	339	12	8566	6.31711	1	0.928722	73.8276
GOTERM_BP_ALL	GO:0019362~pyridine nucleotide metabolic process	3	0.46729	0.0909185	FBGN0039254,FBGN0043456,FBGN0004654	339	13	8566	5.83118	1	0.945869	78.8629
GOTERM_BP_ALL	GO:0043603~cellular amide metabolic process	3	0.46729	0.143226	FBGN0039254,FBGN0043456,FBGN0004654	339	17	8566	4.45914	1	0.978071	91.9568
GOTERM_BP_ALL	GO:0019748~secondary metabolic process	5	0.778816	0.316251	FBGN0039254,FBGN0043456,FBGN0004654,FBGN0041710,FBGN0013771	339	72	8566	1.75475	1	0.995868	99.7967
Annotation Cluster 20	Enrichment Score: 0.8997290866725979
Category	Term	Count	%	PValue	Genes	List Total	Pop Hits	Pop Total	Fold Enrichment	Bonferroni	Benjamini	FDR
GOTERM_BP_ALL	GO:0006725~cellular aromatic compound metabolic process	8	1.24611	0.0425463	FBGN0010222,FBGN0041194,FBGN0003162,FBGN0040211,FBGN0020513,FBGN0041710,FBGN0085453,FBGN0037513	339	82	8566	2.46521	1	0.825514	50.7805
GOTERM_BP_ALL	GO:0046148~pigment biosynthetic process	5	0.778816	0.178807	FBGN0041194,FBGN0003162,FBGN0020764,FBGN0020513,FBGN0041710	339	56	8566	2.25611	1	0.984234	95.9721
GOTERM_BP_ALL	GO:0042440~pigment metabolic process	5	0.778816	0.262763	FBGN0041194,FBGN0003162,FBGN0020764,FBGN0020513,FBGN0041710	339	66	8566	1.91428	1	0.992528	99.3059
Annotation Cluster 21	Enrichment Score: 0.8911635040555651
Category	Term	Count	%	PValue	Genes	List Total	Pop Hits	Pop Total	Fold Enrichment	Bonferroni	Benjamini	FDR
KEGG_PATHWAY	dme00071:Fatty acid metabolism	9	1.40187	0.00168027	FBGN0012036,FBGN0035169,FBGN0036824,FBGN0034629,FBGN0036821,FBGN0038742,FBGN0036857,FBGN0029969,FBGN0032161	131	37	2054	3.81391	0.119977	0.0417078	1.75407
INTERPRO	IPR013764:Acyl-CoA oxidase/dehydrogenase, type1/2, C-terminal	3	0.46729	0.137742	FBGN0036824,FBGN0034629,FBGN0038742	479	14	10196	4.56129	1	0.968608	89.4078
INTERPRO	IPR006091:Acyl-CoA oxidase/dehydrogenase, central region	3	0.46729	0.137742	FBGN0036824,FBGN0034629,FBGN0038742	479	14	10196	4.56129	1	0.968608	89.4078
INTERPRO	IPR013786:Acyl-CoA dehydrogenase/oxidase, N-terminal	3	0.46729	0.137742	FBGN0036824,FBGN0034629,FBGN0038742	479	14	10196	4.56129	1	0.968608	89.4078
GOTERM_MF_ALL	GO:0003995~acyl-CoA dehydrogenase activity	3	0.46729	0.144344	FBGN0036824,FBGN0034629,FBGN0038742	454	15	10068	4.43524	1	0.895498	90.1153
GOTERM_MF_ALL	GO:0050662~coenzyme binding	8	1.24611	0.435606	FBGN0036824,FBGN0034629,FBGN0015623,FBGN0043456,FBGN0004654,FBGN0038347,FBGN0038742,FBGN0027945	454	139	10068	1.27633	1	0.992912	99.9795
GOTERM_MF_ALL	GO:0016627~oxidoreductase activity, acting on the CH-CH group of donors	3	0.46729	0.515237	FBGN0036824,FBGN0034629,FBGN0038742	454	38	10068	1.75075	1	0.996688	99.9979
GOTERM_MF_ALL	GO:0050660~FAD binding	4	0.623053	0.521926	FBGN0036824,FBGN0034629,FBGN0038347,FBGN0038742	454	61	10068	1.45418	1	0.996808	99.9983
Annotation Cluster 22	Enrichment Score: 0.8863509902818851
Category	Term	Count	%	PValue	Genes	List Total	Pop Hits	Pop Total	Fold Enrichment	Bonferroni	Benjamini	FDR
INTERPRO	IPR002198:Short-chain dehydrogenase/reductase SDR	7	1.09034	0.0832052	FBGN0032614,FBGN0033679,FBGN0021765,FBGN0039043,FBGN0030968,FBGN0027571,FBGN0029648	479	65	10196	2.29234	1	0.90265	73.1791
GOTERM_MF_ALL	GO:0016614~oxidoreductase activity, acting on CH-OH group of donors	9	1.40187	0.141251	FBGN0033679,FBGN0021765,FBGN0039043,FBGN0043456,FBGN0004654,FBGN0030968,FBGN0035476,FBGN0029648,FBGN0038762	454	114	10068	1.75075	1	0.895524	89.5713
INTERPRO	IPR002347:Glucose/ribitol dehydrogenase	5	0.778816	0.186555	FBGN0032614,FBGN0021765,FBGN0039043,FBGN0030968,FBGN0029648	479	48	10196	2.21729	1	0.989219	95.6188
Annotation Cluster 23	Enrichment Score: 0.8702764332838193
Category	Term	Count	%	PValue	Genes	List Total	Pop Hits	Pop Total	Fold Enrichment	Bonferroni	Benjamini	FDR
KEGG_PATHWAY	dme00983:Drug metabolism	9	1.40187	0.0325515	FBGN0039464,FBGN0038083,FBGN0034417,FBGN0026315,FBGN0040091,FBGN0034605,FBGN0040260,FBGN0031489,FBGN0037513	131	60	2054	2.35191	0.919143	0.175903	29.407
GOTERM_BP_ALL	GO:0034655~nucleobase, nucleoside, nucleotide and nucleic acid catabolic process	3	0.46729	0.1034	FBGN0039464,FBGN0031489,FBGN0037513	339	14	8566	5.41466	1	0.958727	83.1284
GOTERM_BP_ALL	GO:0034656~nucleobase, nucleoside and nucleotide catabolic process	3	0.46729	0.1034	FBGN0039464,FBGN0031489,FBGN0037513	339	14	8566	5.41466	1	0.958727	83.1284
GOTERM_BP_ALL	GO:0044270~nitrogen compound catabolic process	3	0.46729	0.143226	FBGN0039464,FBGN0031489,FBGN0037513	339	17	8566	4.45914	1	0.978071	91.9568
KEGG_PATHWAY	dme00240:Pyrimidine metabolism	4	0.623053	0.893276	FBGN0039464,FBGN0035639,FBGN0031489,FBGN0037513	131	80	2054	0.783969	1	0.991117	100
Annotation Cluster 24	Enrichment Score: 0.8376083200425049
Category	Term	Count	%	PValue	Genes	List Total	Pop Hits	Pop Total	Fold Enrichment	Bonferroni	Benjamini	FDR
KEGG_PATHWAY	dme00340:Histidine metabolism	3	0.46729	0.0865912	FBGN0012036,FBGN0010548,FBGN0036857	131	8	2054	5.87977	0.998975	0.332962	61.4451
INTERPRO	IPR015590:Aldehyde dehydrogenase	3	0.46729	0.0911789	FBGN0012036,FBGN0010548,FBGN0036857	479	11	10196	5.80528	1	0.915595	76.5035
INTERPRO	IPR016162:Aldehyde dehydrogenase, N-terminal	3	0.46729	0.106133	FBGN0012036,FBGN0010548,FBGN0036857	479	12	10196	5.3215	1	0.939255	81.7252
KEGG_PATHWAY	dme00010:Glycolysis / Gluconeogenesis	7	1.09034	0.106589	FBGN0000064,FBGN0012036,FBGN0010548,FBGN0031463,FBGN0032820,FBGN0052445,FBGN0036857	131	52	2054	2.11069	0.999809	0.378661	69.4568
GOTERM_MF_ALL	GO:0016620~oxidoreductase activity, acting on the aldehyde or oxo group of donors, NAD or NADP as acceptor	3	0.46729	0.176532	FBGN0012036,FBGN0010548,FBGN0036857	454	17	10068	3.91345	1	0.923815	94.4056
INTERPRO	IPR016160:Aldehyde dehydrogenase, conserved site	3	0.46729	0.240637	FBGN0012036,FBGN0010548,FBGN0036857	479	20	10196	3.1929	1	0.994725	98.4548
GOTERM_MF_ALL	GO:0016903~oxidoreductase activity, acting on the aldehyde or oxo group of donors	3	0.46729	0.361102	FBGN0012036,FBGN0010548,FBGN0036857	454	28	10068	2.37602	1	0.987236	99.8707
Annotation Cluster 25	Enrichment Score: 0.7779902369234122
Category	Term	Count	%	PValue	Genes	List Total	Pop Hits	Pop Total	Fold Enrichment	Bonferroni	Benjamini	FDR
GOTERM_BP_ALL	GO:0005975~carbohydrate metabolic process	24	3.73832	0.0376908	FBGN0030695,FBGN0000064,FBGN0034417,FBGN0043456,FBGN0036659,FBGN0032820,FBGN0052445,FBGN0036361,FBGN0034117,FBGN0064237,FBGN0031267,FBGN0036262,FBGN0031566,FBGN0032066,FBGN0020236,FBGN0011754,FBGN0036563,FBGN0053265,FBGN0010222,FBGN0053138,FBGN0004654,FBGN0035977,FBGN0031907,FBGN0035427	339	393	8566	1.54311	1	0.817751	46.5489
GOTERM_BP_ALL	GO:0016052~carbohydrate catabolic process	8	1.24611	0.0449646	FBGN0011754,FBGN0030695,FBGN0000064,FBGN0043456,FBGN0004654,FBGN0035977,FBGN0064237,FBGN0036262	339	83	8566	2.43551	1	0.824267	52.7686
GOTERM_BP_ALL	GO:0046164~alcohol catabolic process	5	0.778816	0.140888	FBGN0011754,FBGN0000064,FBGN0043456,FBGN0004654,FBGN0036262	339	51	8566	2.4773	1	0.978207	91.5914
GOTERM_BP_ALL	GO:0044275~cellular carbohydrate catabolic process	5	0.778816	0.140888	FBGN0011754,FBGN0000064,FBGN0043456,FBGN0004654,FBGN0036262	339	51	8566	2.4773	1	0.978207	91.5914
GOTERM_BP_ALL	GO:0006066~alcohol metabolic process	11	1.7134	0.145912	FBGN0011754,FBGN0000064,FBGN0021765,FBGN0086917,FBGN0043456,FBGN0004654,FBGN0052445,FBGN0031267,FBGN0036262,FBGN0031566,FBGN0032066	339	173	8566	1.60666	1	0.978159	92.3582
GOTERM_BP_ALL	GO:0044262~cellular carbohydrate metabolic process	11	1.7134	0.182279	FBGN0020236,FBGN0011754,FBGN0000064,FBGN0043456,FBGN0004654,FBGN0052445,FBGN0031267,FBGN0036262,FBGN0031566,FBGN0032066,FBGN0031907	339	182	8566	1.52721	1	0.984559	96.2409
GOTERM_BP_ALL	GO:0019320~hexose catabolic process	4	0.623053	0.240007	FBGN0011754,FBGN0000064,FBGN0043456,FBGN0004654	339	43	8566	2.35055	1	0.992021	98.8606
GOTERM_BP_ALL	GO:0006007~glucose catabolic process	4	0.623053	0.240007	FBGN0011754,FBGN0000064,FBGN0043456,FBGN0004654	339	43	8566	2.35055	1	0.992021	98.8606
GOTERM_BP_ALL	GO:0019318~hexose metabolic process	6	0.934579	0.244208	FBGN0011754,FBGN0000064,FBGN0043456,FBGN0004654,FBGN0052445,FBGN0032066	339	85	8566	1.78365	1	0.992265	98.9591
GOTERM_BP_ALL	GO:0046365~monosaccharide catabolic process	4	0.623053	0.250675	FBGN0011754,FBGN0000064,FBGN0043456,FBGN0004654	339	44	8566	2.29713	1	0.991385	99.0951
GOTERM_BP_ALL	GO:0005996~monosaccharide metabolic process	6	0.934579	0.336544	FBGN0011754,FBGN0000064,FBGN0043456,FBGN0004654,FBGN0052445,FBGN0032066	339	97	8566	1.563	1	0.996335	99.8756
GOTERM_BP_ALL	GO:0006006~glucose metabolic process	4	0.623053	0.434586	FBGN0011754,FBGN0000064,FBGN0043456,FBGN0004654	339	61	8566	1.65695	1	0.998869	99.9908
Annotation Cluster 26	Enrichment Score: 0.7452223876256892
Category	Term	Count	%	PValue	Genes	List Total	Pop Hits	Pop Total	Fold Enrichment	Bonferroni	Benjamini	FDR
[truncated: 727 more rows]

## Sheet: upregulated clusters_separate
Category	Term	Count	%	PValue	Genes	List Total	Pop Hits	Pop Total	Fold Enrichment	Bonferroni	Benjamini	FDR
[truncated: 86 more rows]

## Sheet: upregulated clusters_grouped
Annotation Cluster 1	Enrichment Score: 2.6379276658769357
[truncated: 466 more rows]

[truncated: 4 more sheets: downregulated clusters_separate, downregulated clusters_grouped, individual clusters_separate, individual clusters_grouped]
