# Supplementary material for: Gene Expression Profiling of U12-Type Spliceosome Mutant Drosophila Reveals Widespread Changes in Metabolic Pathways
Source: PLoS One. 2010 Oct 11;5(10):e13215. doi: 10.1371/journal.pone.0013215 (PMC2952598; doi:10.1371/journal.pone.0013215)
Supplement: Table S2 — Comparison of array data from U6atac and tko mutants. Array data from the U6atac mutant was compared to the tko mutant data based on Flybase identifiers and the 95 shared genes were grouped according to the direction of expression change. In the tko experiment, males and females were studied separately. Here, data from males was used for comparisons when available. Expression values are indicated as fold change. (0.10 MB XLS) [file pone.0013215.s003.xls]

## Sheet: Sheet2
Shared genes with significant expression difference in this study and the tko mutant study in the following paper:
Gene Expression in a Drosophila Model of Mitochondrial Disease
Daniel J. M. Fernández-Ayala, Shanjun Chen, Esko Kemppainen, Kevin M. C. O'Dell, Howard T. Jacobs
PLoS ONE | www.plosone.org 1 January 2010 | Volume 5 | Issue 1 | e8549
Genes matched by FlyBase ID
Corresponding FlyBase ID to probesets in tko study retrieved with DAVID: Gene ID Conversion Tool, using the probeset name
or by FlyBase Batch Download using the reported gene symbol
Down-regulated in both datasets
tko mutant expression					U6atac mutant expression
probeset	gene symbol	males	females		FlyBase ID	1st instar	2nd instar	3rd instar		FlyBase ID	SYMBOL	NAME	LOCATION_ARM	CYTOGENETIC_MAP	GO_BIOLOGICAL_PROCESS	GO_CELLULAR_COMPONENT	GO_MOLECULAR_FUNCTION	INTERPRO_DOMAINS
1634048_a_at	bgm (d)	-1.78347			FBgn0027348	-0.28595	-0.132	-0.91544		FBgn0027348	bgm	bubblegum	2L	34F1-34F1	long-chain fatty acid metabolic process ; GO:0001676 | inferred from mutant phenotype	cellular_component ; GO:0005575 | no biological data available	long-chain fatty acid-CoA ligase activity ; GO:0004467 | inferred from sequence or structural similarity with NCBI_NP:599216 <newline> long-chain fatty acid-CoA ligase activity ; GO:0004467 | inferred from sequence or structural similarity <newline> long-chain fatty acid-CoA ligase activity ; GO:0004467 | inferred from mutant phenotype	IPR000873:AMP-dependent synthetase/ligase
1623363_at	CG6432	-1.7372			FBgn0039184	-0.19782	-0.21125	-0.31495		FBgn0039184	CG6432	-	3R	95F14-95F14	metabolic process ; GO:0008152 | inferred from electronic annotation with InterPro:IPR000873	-	acetate-CoA ligase activity ; GO:0003987 | inferred from sequence or structural similarity with SGD_LOCUS:ACS1; SGD:S0000050	IPR000873:AMP-dependent synthetase/ligase
1637664_at	CG1340	-1.60289			FBgn0039797	-0.04688	-0.10717	-0.3506		FBgn0039797	CG1340	-	3R	100A3-100A3	translational initiation ; GO:0006413 | inferred from sequence or structural similarity	cytosol ; GO:0005829 | inferred from sequence or structural similarity	mRNA binding ; GO:0003729 | inferred from sequence or structural similarity <newline> translation initiation factor activity ; GO:0003743 | inferred from sequence or structural similarity <newline> nucleic acid binding ; GO:0003676 | inferred from electronic annotation with InterPro:IPR000504 <newline> nucleotide binding ; GO:0000166 | inferred from electronic annotation with InterPro:IPR012677	IPR000504:RNA recognition motif, RNP-1 <newline> IPR012677:Nucleotide-binding, alpha-beta plait
1624591_at	CG9222	-1.51296			FBgn0031784	-0.04095	-0.03991	-0.41108		FBgn0031784	CG9222	-	2L	26B8-26B8	protein amino acid phosphorylation ; GO:0006468 | non-traceable author statement <newline> protein amino acid phosphorylation ; GO:0006468 | inferred from electronic annotation with InterPro:IPR000719, InterPro:IPR002290, InterPro:IPR008271, InterPro:IPR015737, InterPro:IPR017441, InterPro:IPR017442 <newline> cell differentiation ; GO:0030154 | inferred from electronic annotation with InterPro:IP…	-	protein serine/threonine kinase activity ; GO:0004674 | inferred from sequence or structural similarity with EMBL:U01840 <newline> protein kinase activity ; GO:0004672 | non-traceable author statement <newline> ATP binding ; GO:0005524 | inferred from electronic annotation with InterPro:IPR000719, InterPro:IPR002290, InterPro:IPR015737, InterPro:IPR017441, InterPro:IPR017442 <newline> magnesium i…	IPR000719:Protein kinase, catalytic domain <newline> IPR002290:Serine/threonine-protein kinase domain <newline> IPR008271:Serine/threonine-protein kinase, active site <newline> IPR011009:Protein kinase-like domain <newline> IPR015737:Serine/threonine-protein kinase, testis-specific <newline> IPR017441:Protein kinase, ATP binding site <newline> IPR017442:Serine/threonine-protein kinase-like domain…
1623787_at	CG7144	-2.37733			FBgn0025687	-0.10778	-0.31234	-0.50796		FBgn0025687	LKR	lysine ketoglutarate reductase	2L	28C4-28C4	regulation of histone methylation ; GO:0031060 | inferred from direct assay <newline> histone arginine methylation ; GO:0034969 | inferred from direct assay <newline> oxidation reduction ; GO:0055114 | inferred from electronic annotation with InterPro:IPR007698, InterPro:IPR007886	-	saccharopine dehydrogenase (NAD+, L-lysine-forming) activity ; GO:0004754 | inferred from sequence or structural similarity with EMBL:AJ224761 <newline> binding ; GO:0005488 | inferred from electronic annotation with InterPro:IPR016040	IPR005097:Saccharopine dehydrogenase / Homospermidine synthase <newline> IPR007698:Alanine dehydrogenase/PNT, C-terminal <newline> IPR007886:Alanine dehydrogenase/PNT, N-terminal <newline> IPR016040:NAD(P)-binding domain
1627352_at	Oat		-2.05921		FBgn0022774	-0.2123	-0.53047	-1.53844		FBgn0022774	Oat	Ornithine aminotransferase precursor	3L	76B11-76B11	ornithine metabolic process ; GO:0006591 | non-traceable author statement <newline> ornithine metabolic process ; GO:0006591 | inferred from sequence or structural similarity with UniProtKB:P04181	mitochondrial matrix ; GO:0005759 | inferred from sequence or structural similarity <newline> mitochondrion ; GO:0005739 | inferred from direct assay <newline> mitochondrial matrix ; GO:0005759 | non-traceable author statement <newline> mitochondrial matrix ; GO:0005759 | inferred from sequence or structural similarity with UniProtKB:P04181	ornithine-oxo-acid transaminase activity ; GO:0004587 | inferred from sequence or structural similarity <newline> ornithine-oxo-acid transaminase activity ; GO:0004587 | inferred from sequence or structural similarity with NCBI_gi:4557809 <newline> ornithine-oxo-acid transaminase activity ; GO:0004587 | non-traceable author statement <newline> ornithine-oxo-acid transaminase activity ; GO:0004587…	IPR005814:Aminotransferase class-III <newline> IPR010164:Ornithine aminotransferase <newline> IPR015421:Pyridoxal phosphate-dependent transferase, major region, subdomain 1 <newline> IPR015424:Pyridoxal phosphate-dependent transferase, major domain
1633004_at	CG3875	-2.29993			FBgn0034740	-0.12224	-0.4255	-1.19641		FBgn0034740	CG3875	-	2R	58F4-58F4	ubiquinone biosynthetic process ; GO:0006744 | inferred from sequence or structural similarity with SGD_LOCUS:COQ4; SGD:S0002612	-	RNA binding ; GO:0003723 | inferred from electronic annotation with InterPro:IPR004087, InterPro:IPR004088, InterPro:IPR018111	IPR004087:K Homology <newline> IPR004088:K Homology, type 1 <newline> IPR018111:K Homology, type 1, subgroup
1624586_a_at	Prat2		-1.62189		FBgn0041194	-0.0432	-0.98794	-1.2881		FBgn0041194	Prat2	Phosphoribosylamidotransferase 2	3L	65D2-65D3	'de novo' IMP biosynthetic process ; GO:0006189 | inferred from sequence or structural similarity <newline> purine base biosynthetic process ; GO:0009113 | inferred from electronic annotation with InterPro:IPR005854 <newline> nucleoside metabolic process ; GO:0009116 | inferred from electronic annotation with InterPro:IPR000836	-	amidophosphoribosyltransferase activity ; GO:0004044 | inferred from sequence or structural similarity with UniProtKB:P28173	IPR000583:Glutamine amidotransferase, class-II <newline> IPR000836:Phosphoribosyltransferase <newline> IPR005854:Amidophosphoribosyl transferase <newline> IPR017932:Glutamine amidotransferase, type II
1640363_a_at	CG6330	-1.97872			FBgn0039464	-0.15353	-0.42631	-0.4828		FBgn0039464	CG6330	-	3R	97D10-97D11	nucleoside metabolic process ; GO:0009116 | inferred from electronic annotation with InterPro:IPR000845 <newline> nucleotide catabolic process ; GO:0009166 | inferred from electronic annotation with InterPro:IPR010059	cytoplasm ; GO:0005737 | inferred from electronic annotation with InterPro:IPR010059	uridine phosphorylase activity ; GO:0004850 | inferred from sequence or structural similarity with NCBI_NP:775491	IPR000845:Nucleoside phosphorylase <newline> IPR010059:Uridine phosphorylase, eukaryotic <newline> IPR018017:Nucleoside phosphorylase, family 1
1637095_at	CG15818	-1.8081			FBgn0031910	-0.79859	-0.99954	-0.88769		FBgn0031910	CG15818	-	2L	27F3-27F3	-	-	binding ; GO:0005488 | inferred from electronic annotation with InterPro:IPR001304, InterPro:IPR016186, InterPro:IPR016187	IPR001304:C-type lectin <newline> IPR016186:C-type lectin-like <newline> IPR016187:C-type lectin fold
1637291_at	CG18031	-1.89925			FBgn0023550	-0.16486	-0.17195	-0.95747		FBgn0023550	CG18031	-	X	2E2-2E2	metabolic process ; GO:0008152 | inferred from electronic annotation with InterPro:IPR016040	-	catalytic activity ; GO:0003824 | inferred from electronic annotation with InterPro:IPR016040 <newline> binding ; GO:0005488 | inferred from electronic annotation with InterPro:IPR016040	IPR004262:Male sterility <newline> IPR013120:Male sterility, NAD-binding <newline> IPR016040:NAD(P)-binding domain
1627679_at	CG12470	-1.52053			FBgn0040371	0.034598	-0.42897	-1.37647		FBgn0040371	CG12470	-	X	1A1-1A1	-	-	-	-
1628228_at	CG4218	-1.54593			FBgn0250844	0.014661	-0.20504	-0.67056		FBgn0250844	CG4218	-	2L	35B2-35B2	-	-	-	-
1630972_at	CG4270	-1.83443			FBgn0031407	0.082861	-0.07616	-0.44961		FBgn0031407	CG4270	-	2L	22D6-22D6	-	extracellular region ; GO:0005576 | inferred from electronic annotation with InterPro:IPR001283, InterPro:IPR018244	-	IPR018244:Allergen V5/Tpx-1 related, conserved site <newline> IPR001283:Allergen V5/Tpx-1 related <newline> IPR002413:Ves allergen <newline> IPR014044:SCP-like extracellular
1636179_at	CG31459	-1.50905			FBgn0051459	0.076504	-0.15894	-0.58015		FBgn0051459	CG31459	-	3R	92B3-92B3	biological_process ; GO:0008150 | no biological data available	cellular_component ; GO:0005575 | no biological data available	molecular_function ; GO:0003674 | no biological data available	-
1635765_at	CG31161	-1.51276			FBgn0051161	0.018538	-0.07674	-0.43768		FBgn0051161	CG31161	-	3R	94B6-94B6	signal transduction ; GO:0007165 | inferred from electronic annotation with InterPro:IPR011072	intracellular ; GO:0005622 | inferred from electronic annotation with InterPro:IPR011072	-	IPR011256: <newline> IPR011072:HR1 rho-binding repeat
1633930_at	CG1394	-1.53751			FBgn0030277	0.102694	-0.66919	-1.85343		FBgn0030277	CG1394	-	X	10A10-10A10	-	-	-	-
1637600_at	CG14926	-1.5379			FBgn0032360	-0.10669	-0.2127	-1.06452		FBgn0032360	CG14926	-	2L	32E4-32E4	-	-	-	-
1630663_a_at	CG15219	-1.56632			FBgn0040519	0.064437	-0.36104	-1.59237		FBgn0040519	CG15219	-	2L	40E3-40E3	-	-	-	-
1635411_at	CG32652	-1.56702			FBgn0052652	-0.04939	-0.32419	-1.18872		FBgn0052652	CG32652	-	X	11A9-11A9	biological_process ; GO:0008150 | no biological data available	cellular_component ; GO:0005575 | no biological data available	molecular_function ; GO:0003674 | no biological data available	-
1629302_at	CG30447	-1.62031			FBgn0050447	-0.0106	-0.29889	-0.86814		FBgn0050447	CG30447	-	2R	56E5-56E5	biological_process ; GO:0008150 | no biological data available	cellular_component ; GO:0005575 | no biological data available	molecular_function ; GO:0003674 | no biological data available	-
1639424_at	CG6910	-1.63212			FBgn0036262	0.260065	-0.9069	-1.89597		FBgn0036262	CG6910	-	3L	69A1-69A1	oxidation reduction ; GO:0055114 | inferred from electronic annotation with InterPro:IPR007828 <newline> inositol catabolic process ; GO:0019310 | inferred from electronic annotation with InterPro:IPR007828	cytoplasm ; GO:0005737 | inferred from electronic annotation with InterPro:IPR007828	inositol oxygenase activity ; GO:0050113 | inferred from electronic annotation with InterPro:IPR007828 <newline> iron ion binding ; GO:0005506 | inferred from electronic annotation with InterPro:IPR007828	IPR007828:Protein of unknown function DUF706
1640487_at	CG12689	-1.69541			FBgn0029952	0.170165	-0.09007	-1.11246		FBgn0029952	CG12689	-	X	7B4-7B4	-	-	-	-
1634196_at	CG9777	-1.69667			FBgn0030764	-0.00777	-0.14415	-0.52986		FBgn0030764	CG9777	-	X	14F2-14F2	-	-	-	-
1633220_at	CG16739	-1.73574			FBgn0034505	-0.05024	-0.00894	-0.3567		FBgn0034505	CG16739	-	2R	56F17-56F17	-	-	-	-
1630780_a_at	CG1338	-1.77993			FBgn0031128	-0.02225	-0.26611	-0.81699		FBgn0031128	hydra	hydra	X	19E1-19E1	biological_process ; GO:0008150 | no biological data available	cellular_component ; GO:0005575 | no biological data available	molecular_function ; GO:0003674 | no biological data available	IPR022079:Protein of unknown function DUF3629
1635366_at	CG5614	-2.56456			FBgn0038359	0.052913	-0.10014	-0.77026		FBgn0038359	CG5614	-	3R	89A4-89A4	-	-	-	IPR006594:LisH dimerisation motif <newline> IPR013720:LisH dimerisation motif, subgroup
1637592_at	CG10073	-3.4			FBgn0034440	-1.27048	-1.84594	-2.2184		FBgn0034440	CG10073	-	2R	56D2-56D2	proteolysis ; GO:0006508 | inferred from electronic annotation with InterPro:IPR007484	-	peptidase activity ; GO:0008233 | inferred from electronic annotation with InterPro:IPR007484	IPR007484:Peptidase M28
1628917_at	HDC02577	-1.6098			FBgn0250834	-0.0514	-0.05963	-0.53423		FBgn0250834	CG33308	-	2L	35B6-35B6	biological_process ; GO:0008150 | no biological data available	cellular_component ; GO:0005575 | no biological data available	molecular_function ; GO:0003674 | no biological data available	-
Up-regulated in both datasets
tko mutant expression					U6atac mutant expression
probes	gene symbol	males	females		FlyBase ID	1st instar	2nd instar	3rd instar		FlyBase ID	SYMBOL	NAME	LOCATION_ARM	CYTOGENETIC_MAP	GO_BIOLOGICAL_PROCESS	GO_CELLULAR_COMPONENT	GO_MOLECULAR_FUNCTION	INTERPRO_DOMAINS
1629026_at	Aats-asp	1.7425			FBgn0002069	-0.19563	0.285792	0.449799		FBgn0002069	Aats-asp	Aspartyl-tRNA synthetase	2R	49D7-49D7	aspartyl-tRNA aminoacylation ; GO:0006422 | inferred from sequence or structural similarity with SGD_LOCUS:DPS1; SGD:S0003941 <newline> growth ; GO:0040007 | inferred from mutant phenotype	microtubule associated complex ; GO:0005875 | inferred from direct assay <newline> cytoplasm ; GO:0005737 | inferred from electronic annotation with InterPro:IPR002312, InterPro:IPR004364, InterPro:IPR004523, InterPro:IPR006195, InterPro:IPR018150	aspartate-tRNA ligase activity ; GO:0004815 | inferred from sequence or structural similarity with SGD_LOCUS:DPS1; SGD:S0003941 <newline> ATP binding ; GO:0005524 | inferred from electronic annotation with InterPro:IPR002312, InterPro:IPR004364, InterPro:IPR004523, InterPro:IPR006195, InterPro:IPR018150 <newline> nucleic acid binding ; GO:0003676 | inferred from electronic annotation with InterPr…	IPR018150:Aminoacyl-tRNA synthetase, class II (D/K/N)-like <newline> IPR002312:Aspartyl/Asparaginyl-tRNA synthetase, class IIb <newline> IPR004364:Aminoacyl-tRNA synthetase, class II (D/K/N) <newline> IPR004365:Nucleic acid binding, OB-fold, tRNA/helicase-type <newline> IPR004523:Aspartyl-tRNA synthetase, class IIb, archea/euk type <newline> IPR006195:Aminoacyl-tRNA synthetase, class II, conserve…
1639394_at	m1		2.12266		FBgn0002578	0.455468	0.568412	1.48965		FBgn0002578	m1	E(spl) region transcript m1	3R	96F10-96F10	-	-	serine-type endopeptidase inhibitor activity ; GO:0004867 | inferred from sequence or structural similarity	IPR002350:Proteinase inhibitor I1, Kazal <newline> IPR011497:Protease inhibitor, Kazal-type
1640775_a_at	Nmdmc	2.94694			FBgn0010222	-0.09333	0.178298	0.507824		FBgn0010222	Nmdmc	NAD-dependent methylenetetrahydrofolate dehydrogenase	3R	85C3-85C3	10-formyltetrahydrofolate metabolic process ; GO:0009256 | inferred from sequence or structural similarity with UniProtKB:P13995 <newline> carbohydrate metabolic process ; GO:0005975 | inferred from sequence or structural similarity with UniProtKB:P13995 <newline> folic acid and derivative biosynthetic process ; GO:0009396 | inferred from electronic annotation with InterPro:IPR000672, InterPro:IP…	mitochondrion ; GO:0005739 | inferred from sequence or structural similarity <newline> mitochondrion ; GO:0005739 | non-traceable author statement <newline> mitochondrion ; GO:0005739 | inferred from sequence or structural similarity with UniProtKB:P13995	methenyltetrahydrofolate cyclohydrolase activity ; GO:0004477 | inferred from sequence or structural similarity <newline> methenyltetrahydrofolate cyclohydrolase activity ; GO:0004477 | inferred from sequence or structural similarity with UniProtKB:P18155 <newline> methylenetetrahydrofolate dehydrogenase (NADP+) activity ; GO:0004488 | inferred from sequence or structural similarity with UniProtK…	IPR000672:Tetrahydrofolate dehydrogenase/cyclohydrolase <newline> IPR016040:NAD(P)-binding domain <newline> IPR020630:Tetrahydrofolate dehydrogenase/cyclohydrolase, catalytic domain <newline> IPR020631:Tetrahydrofolate dehydrogenase/cyclohydrolase, NAD(P)-binding domain <newline> IPR020867:Tetrahydrofolate dehydrogenase/cyclohydrolase, conserved site
1637046_at	l(2)03659	42.9793	11.6512		FBgn0010549	0.326609	0.39775	0.893787		FBgn0010549	l(2)03659	lethal (2) 03659	2R	45D1-45D1	multicellular organismal development ; GO:0007275 | inferred from mutant phenotype <newline> transport ; GO:0006810 | inferred from sequence or structural similarity with EMBL:AF071202 <newline> transport ; GO:0006810 | non-traceable author statement <newline> transmembrane transport ; GO:0055085 | inferred from electronic annotation with InterPro:IPR001140, InterPro:IPR011527	ATP-binding cassette (ABC) transporter complex ; GO:0043190 | inferred from sequence or structural similarity with EMBL:AF071202 <newline> integral to membrane ; GO:0016021 | non-traceable author statement <newline> integral to membrane ; GO:0016021 | inferred from electronic annotation with InterPro:IPR001140, InterPro:IPR011527	ATPase activity, coupled to transmembrane movement of substances ; GO:0042626 | inferred from sequence or structural similarity with EMBL:AF071202 <newline> transporter activity ; GO:0005215 | inferred from sequence or structural similarity with EMBL:AF071202 <newline> ATP binding ; GO:0005524 | non-traceable author statement <newline> ATPase activity, coupled to transmembrane movement of substan…	IPR001140:ABC transporter, transmembrane domain <newline> IPR003439:ABC transporter-like <newline> IPR003593:ATPase, AAA+ type, core <newline> IPR011527:ABC transporter, transmembrane domain, type 1 <newline> IPR017871:ABC transporter, conserved site <newline> IPR017940:ABC transporter integral membrane type 1
1627945_at	Fdxh	1.80296			FBgn0011769	0.138123	0.43644	1.24608		FBgn0011769	Fdxh	Ferredoxin	3L	67B2-67B2	-	-	electron carrier activity ; GO:0009055 | inferred from sequence or structural similarity <newline> electron carrier activity ; GO:0009055 | inferred from sequence or structural similarity with NCBI_gi:4758352 <newline> electron carrier activity ; GO:0009055 | non-traceable author statement <newline> 2 iron, 2 sulfur cluster binding ; GO:0051537 | inferred from electronic annotation with InterPro:…	IPR018298:Adrenodoxin, iron-sulphur binding site <newline> IPR001041:Ferredoxin <newline> IPR001055:Adrenodoxin <newline> IPR012675:Beta-grasp fold, ferredoxin-type
1630672_at	bcn92	2.22853	-1.67163		FBgn0013432	0.076569	0.469344	0.939573		FBgn0013432	bcn92	bcn92	X	2D4-2D4	biological_process ; GO:0008150 | no biological data available	cellular_component ; GO:0005575 | no biological data available	molecular_function ; GO:0003674 | no biological data available	IPR008011:Complex 1 LYR protein
1638053_at	Cyp4p1	1.81445	1.99066		FBgn0015037	0.564699	1.51832	1.83397		FBgn0015037	Cyp4p1	Cytochrome P450-4p1	2R	45B7-45B7	oxidation reduction ; GO:0055114 | inferred from electronic annotation with InterPro:IPR002401	microsome ; GO:0005792 | non-traceable author statement <newline> membrane ; GO:0016020 | non-traceable author statement	electron carrier activity ; GO:0009055 | non-traceable author statement <newline> electron carrier activity ; GO:0009055 | inferred from sequence or structural similarity <newline> electron carrier activity ; GO:0009055 | inferred from electronic annotation with InterPro:IPR001128 <newline> heme binding ; GO:0020037 | inferred from electronic annotation with InterPro:IPR001128, InterPro:IPR002401…	IPR001128:Cytochrome P450 <newline> IPR002401:Cytochrome P450, E-class, group I <newline> IPR017972:Cytochrome P450, conserved site
1640341_s_at	Dgp-1	1.56539			FBgn0027836	0.230348	1.34129	1.05179		FBgn0027836	Dgp-1	Dgp-1	2R	55B11-55B11	-	cellular_component ; GO:0005575 | no biological data available	GTP binding ; GO:0005525 | inferred from sequence or structural similarity with NCBI_gi:4758490 <newline> GTPase activity ; GO:0003924 | inferred from electronic annotation with InterPro:IPR000795	IPR000795:Protein synthesis factor, GTP-binding <newline> IPR004160:Translation elongation factor EFTu/EF1A, C-terminal <newline> IPR004161:Translation elongation factor EFTu/EF1A, domain 2 <newline> IPR009000:Translation elongation/initiation factor/Ribosomal, beta-barrel <newline> IPR009001:Translation elongation factor EF1A/initiation factor IF2gamma, C-terminal
1633355_at	CG10802	2.34838			FBgn0029664	0.113349	0.741443	1.22416		FBgn0029664	CG10802	-	X	3D4-3D4	alanyl-tRNA aminoacylation ; GO:0006419 | inferred from electronic annotation with InterPro:IPR018164, InterPro:IPR018165	cytoplasm ; GO:0005737 | inferred from electronic annotation with InterPro:IPR012947, InterPro:IPR018164, InterPro:IPR018165	alanine-tRNA ligase activity ; GO:0004813 | inferred from electronic annotation with InterPro:IPR018164, InterPro:IPR018165 <newline> ATP binding ; GO:0005524 | inferred from electronic annotation with InterPro:IPR012947, InterPro:IPR018164, InterPro:IPR018165 <newline> nucleic acid binding ; GO:0003676 | inferred from electronic annotation with InterPro:IPR018165	IPR012947:Threonyl/alanyl tRNA synthetase, SAD <newline> IPR018163:Threonyl/alanyl tRNA synthetase, class II-like, putative editing domain <newline> IPR018165:Alanyl-tRNA synthetase, class IIc, core domain <newline> IPR018164:Alanyl-tRNA synthetase, class IIc, N-terminal
1626324_at	Cyp309a1	2.39288			FBgn0031432	1.17397	1.95685	2.88975		FBgn0031432	Cyp309a1	Cyp309a1	2L	22F4-23A1	oxidation reduction ; GO:0055114 | inferred from electronic annotation with InterPro:IPR002401	microsome ; GO:0005792 | non-traceable author statement <newline> membrane ; GO:0016020 | non-traceable author statement	electron carrier activity ; GO:0009055 | non-traceable author statement <newline> electron carrier activity ; GO:0009055 | inferred from sequence or structural similarity <newline> electron carrier activity ; GO:0009055 | inferred from electronic annotation with InterPro:IPR001128 <newline> heme binding ; GO:0020037 | inferred from electronic annotation with InterPro:IPR001128, InterPro:IPR002401…	IPR001128:Cytochrome P450 <newline> IPR002401:Cytochrome P450, E-class, group I <newline> IPR017972:Cytochrome P450, conserved site
1635453_at	CG13095	1.73908	2.21556		FBgn0032049	1.72379	2.26204	3.43942		FBgn0032049	Bace	beta-site APP-cleaving enzyme	2L	29D2-29D2	proteolysis ; GO:0006508 | inferred from electronic annotation with InterPro:IPR001461, InterPro:IPR001969, InterPro:IPR009007	-	aspartic-type endopeptidase activity ; GO:0004190 | inferred from sequence or structural similarity with UniProtKB:Q03168	IPR001461:Peptidase A1 <newline> IPR001969:Peptidase aspartic, active site <newline> IPR009007:Peptidase aspartic, catalytic <newline> IPR021109:Peptidase aspartic
1640977_at	CG12264	1.84023			FBgn0032393	-0.05876	0.353612	0.906379		FBgn0032393	CG12264	-	2L	33B5-33B5	iron-sulfur cluster assembly ; GO:0016226 | inferred from sequence or structural similarity with UniProtKB:Q9Y697 <newline> iron-sulfur cluster assembly ; GO:0016226 | non-traceable author statement <newline> alanine biosynthetic process ; GO:0006523 | inferred from sequence or structural similarity with UniProtKB:Q9Y697 <newline> cysteine metabolic process ; GO:0006534 | inferred from electronic…	mitochondrion ; GO:0005739 | non-traceable author statement <newline> cytoplasm ; GO:0005737 | inferred from sequence or structural similarity with UniProtKB:Q9Y697 <newline> mitochondrion ; GO:0005739 | inferred from sequence or structural similarity with UniProtKB:Q9Y697 <newline> microtubule associated complex ; GO:0005875 | inferred from direct assay	cystathionine gamma-lyase activity ; GO:0004123 | inferred from sequence or structural similarity with UniProtKB:Q9Y697 <newline> cystathionine gamma-lyase activity ; GO:0004123 | non-traceable author statement <newline> pyridoxal phosphate binding ; GO:0030170 | inferred from electronic annotation with InterPro:IPR010240, InterPro:IPR015421 <newline> cysteine desulfurase activity ; GO:0031071 | …	IPR000192:Aminotransferase, class V/Cysteine desulfurase <newline> IPR015421:Pyridoxal phosphate-dependent transferase, major region, subdomain 1 <newline> IPR015424:Pyridoxal phosphate-dependent transferase, major domain <newline> IPR016454:Cysteine desulfurase, NifS <newline> IPR010240:Cysteine desulfurase <newline> IPR020578:Aminotransferase class-V pyridoxal-phosphate binding site
1629578_at	Tango7	1.5772			FBgn0033902	0.130328	0.489565	0.7372		FBgn0033902	Tango7	Transport and Golgi organization 7	2R	50E1-50E1	Golgi organization ; GO:0007030 | inferred from mutant phenotype	Golgi apparatus ; GO:0005794 | inferred from direct assay <newline> cytosol ; GO:0005829 | inferred from direct assay <newline> microtubule associated complex ; GO:0005875 | inferred from direct assay	catalytic activity ; GO:0003824 | inferred from electronic annotation with InterPro:IPR003607	IPR000717:Proteasome component (PCI) domain <newline> IPR003607:Metal-dependent phosphohydrolase, HD domain
1629089_a_at	CG12963		1.69486		FBgn0034031	0.018146	-0.03416	0.0369		FBgn0034031	CG12963	-	2R	52A11-52A12	-	-	-	-
1636005_at	CG14495	1.58541			FBgn0034293	0.711526	0.660648	1.03347		FBgn0034293	CG14495	-	2R	55B2-55B2	-	-	-	-
1624800_at	CG5224	2.2816	1.6		FBgn0034354	0.203399	0.72247	1.00108		FBgn0034354	CG5224	-	2R	55D1-55D1	-	-	glutathione transferase activity ; GO:0004364 | inferred from sequence or structural similarity with MGD:Gstt1; MGI:MGI:107379	IPR004045:Glutathione S-transferase, N-terminal <newline> IPR004046:Glutathione S-transferase, C-terminal <newline> IPR010987:Glutathione S-transferase, C-terminal-like <newline> IPR012335:Thioredoxin fold <newline> IPR012336:Thioredoxin-like fold <newline> IPR017933:Glutathione S-transferase/chloride channel, C-terminal
1635507_at	CG4269	3.43081			FBgn0034741	0.586028	1.9063	2.43843		FBgn0034741	CG4269	-	2R	58F1-58F1	-	-	-	-
1629039_at	asrij	1.81886			FBgn0034793	0.357498	0.725979	1.43058		FBgn0034793	asrij	asrij	2R	59B4-59B4	biological_process ; GO:0008150 | no biological data available	cellular_component ; GO:0005575 | no biological data available	molecular_function ; GO:0003674 | no biological data available	IPR009764:Ovarian carcinoma immunoreactive antigen
1623226_at	CG10154		2.42271		FBgn0036361	0.465652	0.00536	0.877657		FBgn0036361	CG10154	-	3L	70B1-70B1	chitin metabolic process ; GO:0006030 | inferred from electronic annotation with InterPro:IPR002557	extracellular region ; GO:0005576 | inferred from electronic annotation with InterPro:IPR002557	structural constituent of peritrophic membrane ; GO:0016490 | inferred from sequence or structural similarity with EMBL:AF000606 <newline> chitin binding ; GO:0008061 | inferred from electronic annotation with InterPro:IPR002557	IPR002557:Chitin binding protein, peritrophin-A
1627004_at	CG7632	1.62201			FBgn0037071	-0.09272	1.11023	1.95532		FBgn0037071	CG7632	-	3L	78C6-78C6	-	-	-	IPR000073:Alpha/beta hydrolase fold-1
1636131_at	lig3	1.70395			FBgn0038035	0.016689	0.347145	0.581984		FBgn0038035	lig3	DNA ligase III	3R	87B9-87B9	DNA recombination ; GO:0006310 | inferred from electronic annotation with InterPro:IPR000977, InterPro:IPR012308, InterPro:IPR012309, InterPro:IPR012310 <newline> DNA replication ; GO:0006260 | inferred from electronic annotation with InterPro:IPR000977, InterPro:IPR012308, InterPro:IPR012309, InterPro:IPR012310 <newline> DNA repair ; GO:0006281 | inferred from electronic annotation with InterPro…	intracellular ; GO:0005622 | inferred from electronic annotation with InterPro:IPR001357	DNA ligase (ATP) activity ; GO:0003910 | inferred from sequence or structural similarity with EMBL:U66057 <newline> ATP binding ; GO:0005524 | inferred from electronic annotation with InterPro:IPR000977, InterPro:IPR012310 <newline> DNA binding ; GO:0003677 | inferred from electronic annotation with InterPro:IPR012308	IPR000977:ATP-dependent DNA ligase <newline> IPR001357:BRCT <newline> IPR012309:ATP dependent DNA ligase, C-terminal <newline> IPR012310:ATP dependent DNA ligase, central <newline> IPR012340:Nucleic acid-binding, OB-fold <newline> IPR016059:ATP-dependent DNA ligase, conserved site <newline> IPR012308:DNA ligase, N-terminal
1638182_at	CG5999	10.9016			FBgn0038083	1.76087	4.32388	4.59807		FBgn0038083	CG5999	-	3R	87C8-87C8	metabolic process ; GO:0008152 | inferred from electronic annotation with InterPro:IPR002213	-	glucuronosyltransferase activity ; GO:0015020 | inferred from sequence or structural similarity with UniProtKB:P08541	IPR002213:UDP-glucuronosyl/UDP-glucosyltransferase
1631704_at	CG5805	1.77521			FBgn0039223	0.06755	0.163265	1.04604		FBgn0039223	CG5805	-	3R	96A22-96A22	transmembrane transport ; GO:0055085 | inferred from electronic annotation with InterPro:IPR001993, InterPro:IPR002067, InterPro:IPR002113	mitochondrial envelope ; GO:0005740 | inferred from sequence or structural similarity <newline> mitochondrial inner membrane ; GO:0005743 | inferred from electronic annotation with InterPro:IPR002067, InterPro:IPR002113	transmembrane transporter activity ; GO:0022857 | inferred from sequence or structural similarity <newline> transporter activity ; GO:0005215 | inferred from electronic annotation with InterPro:IPR002113 <newline> binding ; GO:0005488 | inferred from electronic annotation with InterPro:IPR001993, InterPro:IPR002067	IPR001993:Mitochondrial substrate carrier <newline> IPR002067:Mitochondrial carrier protein <newline> IPR002113:Adenine nucleotide translocator 1 <newline> IPR018108:Mitochondrial substrate/solute carrier
1627165_a_at	Nmnat	1.73169			FBgn0039254	0.153685	0.408431	0.805493		FBgn0039254	Nmnat	Nicotinamide mononucleotide adenylytransferase	3R	96B11-96B11	photoreceptor cell maintenance ; GO:0045494 | inferred from mutant phenotype <newline> NAD biosynthetic process ; GO:0009435 | inferred from electronic annotation with InterPro:IPR005248	-	nicotinamide-nucleotide adenylyltransferase activity ; GO:0000309 | inferred from direct assay	IPR004820:Cytidylyltransferase <newline> IPR005248:Probable nicotinate-nucleotide adenylyltransferase <newline> IPR014729:Rossmann-like alpha/beta/alpha sandwich fold
1638080_at	CG13658	2.3992			FBgn0039315	0.32583	0.543962	1.07878		FBgn0039315	CG13658	-	3R	96C9-96C9	-	-	-	IPR011009:Protein kinase-like domain <newline> IPR015897:CHK kinase-like <newline> IPR004119:Protein of unknown function DUF227
1635512_at	CG11893	6.09985			FBgn0039316	1.59092	4.17443	4.36489		FBgn0039316	CG11893	-	3R	96C9-96C9	-	-	-	IPR015897:CHK kinase-like <newline> IPR004119:Protein of unknown function DUF227 <newline> IPR011009:Protein kinase-like domain
1624156_at	Ugt86Da	1.63105			FBgn0040259	0.159144	0.903612	1.61384		FBgn0040259	Ugt86Da	Ugt86Da	3R	86D5-86D5	metabolic process ; GO:0008152 | inferred from electronic annotation with InterPro:IPR002213	-	glucuronosyltransferase activity ; GO:0015020 | inferred from sequence or structural similarity <newline> transferase activity, transferring hexosyl groups ; GO:0016758 | inferred from electronic annotation with InterPro:IPR002213	IPR002213:UDP-glucuronosyl/UDP-glucosyltransferase
1624583_at	CG6115	1.86178			FBgn0040985	0.108476	0.292935	1.11923		FBgn0040985	CG6115	-	2L	36B3-36B3	-	-	-	IPR008011:Complex 1 LYR protein
1637370_at	yellow-f	3.21406			FBgn0041710	0.362997	1.01101	1.38645		FBgn0041710	yellow-f	yellow-f	3R	87D7-87D7	melanin biosynthetic process from tyrosine ; GO:0006583 | traceable author statement <newline> developmental pigmentation ; GO:0048066 | traceable author statement <newline> indole derivative biosynthetic process ; GO:0042435 | inferred from direct assay <newline> melanin biosynthetic process from tyrosine ; GO:0006583 | inferred by curator from GO:0004167 <newline> developmental pigmentation ; G…	extracellular region ; GO:0005576 | inferred from direct assay	dopachrome isomerase activity ; GO:0004167 | inferred from direct assay	IPR003534:Major royal jelly-related
1631763_at	CG31793	2.43913			FBgn0051793	0.170037	0.520105	0.541828		FBgn0051793	CG31793	-	2L	37B9-37B9	transport ; GO:0006810 | inferred from sequence or structural similarity with UniProtKB:Q9BX28 <newline> transmembrane transport ; GO:0055085 | inferred from electronic annotation with InterPro:IPR001140, InterPro:IPR011527	ATP-binding cassette (ABC) transporter complex ; GO:0043190 | inferred from sequence or structural similarity with UniProtKB:Q9BX28 <newline> integral to membrane ; GO:0016021 | inferred from electronic annotation with InterPro:IPR001140, InterPro:IPR011527	ATPase activity, coupled to transmembrane movement of substances ; GO:0042626 | inferred from sequence or structural similarity with UniProtKB:Q9BX28 <newline> transporter activity ; GO:0005215 | inferred from sequence or structural similarity with UniProtKB:Q9BX28 <newline> ATP binding ; GO:0005524 | inferred from electronic annotation with InterPro:IPR001140, InterPro:IPR003439, InterPro:IPR011…	IPR001140:ABC transporter, transmembrane domain <newline> IPR003439:ABC transporter-like <newline> IPR003593:ATPase, AAA+ type, core <newline> IPR011527:ABC transporter, transmembrane domain, type 1 <newline> IPR017871:ABC transporter, conserved site <newline> IPR017940:ABC transporter integral membrane type 1
1639359_at	CG31974		1.67415		FBgn0051974	0.023387	0.70068	1.54605		FBgn0051974	CG31974	-	2L	21B3-21B3	-	-	-	IPR015897:CHK kinase-like <newline> IPR004119:Protein of unknown function DUF227 <newline> IPR011009:Protein kinase-like domain
1623416_at	CG33265		1.77252		FBgn0053265	0.5108	1.21655	3.30004		FBgn0053265	Muc68E	Mucin 68E	3L	68E4-68E4	chitin metabolic process ; GO:0006030 | inferred from electronic annotation with InterPro:IPR002557	extracellular region ; GO:0005576 | inferred from electronic annotation with InterPro:IPR002557	chitin binding ; GO:0008061 | inferred from electronic annotation with InterPro:IPR002557	IPR002557:Chitin binding protein, peritrophin-A
1632652_s_at	CG40100	2.9925	1.84054		FBgn0058100	0.029805	0.279844	0.417883		FBgn0058100	CR40100	-	2RHet	-	-	-	-	-
1639502_at	CG8942	2.02871	2.88975		FBgn0259896	0.719685	1.64897	3.48923		FBgn0259896	nimC1	nimrod C1	2L	34E5-34E5	Wnt receptor signaling pathway ; GO:0016055 | inferred from sequence or structural similarity with UniProtKB:Q9WUA1 <newline> phagocytosis ; GO:0006909 | inferred from mutant phenotype	-	Wnt-protein binding ; GO:0017147 | inferred from sequence or structural similarity with UniProtKB:Q9WUA1	IPR006210:EGF-like <newline> IPR009030:Growth factor, receptor <newline> IPR011489:EMI domain <newline> IPR013032:EGF-like region, conserved site
1637926_s_at	CG14084	1.59932			FBgn0260857	0.297583	0.501184	1.02267		FBgn0260857	Bet1	-	3L	76A3-76A3	vesicle-mediated transport ; GO:0016192 | inferred from sequence or structural similarity	-	SNAP receptor activity ; GO:0005484 | inferred from sequence or structural similarity	IPR000727:Target SNARE coiled-coil domain
Opposite expression between datasets (down in tko, up in U6atac)
tko mutant expression					U6atac mutant expression
probeset	gene symbol	males	females		FlyBase ID	1st instar	2nd instar	3rd instar		FlyBase ID	SYMBOL	NAME	LOCATION_ARM	CYTOGENETIC_MAP	GO_BIOLOGICAL_PROCESS	GO_CELLULAR_COMPONENT	GO_MOLECULAR_FUNCTION	INTERPRO_DOMAINS
1640825_a_at	Ptx1	-1.82104			FBgn0020912	0.082678	0.113962	0.209623		FBgn0020912	Ptx1	Ptx1	3R	100A7-100B1	regulation of transcription ; GO:0045449 | inferred from sequence or structural similarity with MGD:Pitx2; MGI:MGI:109340 <newline> dendrite morphogenesis ; GO:0048813 | inferred from mutant phenotype <newline> regulation of transcription, DNA-dependent ; GO:0006355 | inferred from electronic annotation with InterPro:IPR001356, InterPro:IPR017970	transcription factor complex ; GO:0005667 | inferred from sequence or structural similarity with MGD:Pitx2; MGI:MGI:109340	transcription factor activity ; GO:0003700 | inferred from sequence or structural similarity with MGD:Pitx2; MGI:MGI:109340 <newline> sequence-specific DNA binding ; GO:0043565 | inferred from electronic annotation with InterPro:IPR001356, InterPro:IPR017970	IPR017970:Homeobox, conserved site <newline> IPR001356:Homeobox <newline> IPR003654:Paired-like homeodomain protein, OAR <newline> IPR009057:Homeodomain-like <newline> IPR012287:Homeodomain-related <newline> IPR016233:Homeobox Pitx/unc30
1634261_at	Cyp312a1	-1.79353			FBgn0036778	0.160001	0.108098	0.84149		FBgn0036778	Cyp312a1	Cyp312a1	3L	75B11-75B11	-	microsome ; GO:0005792 | non-traceable author statement <newline> membrane ; GO:0016020 | non-traceable author statement	electron carrier activity ; GO:0009055 | non-traceable author statement <newline> electron carrier activity ; GO:0009055 | inferred from sequence or structural similarity <newline> electron carrier activity ; GO:0009055 | inferred from electronic annotation with InterPro:IPR001128 <newline> heme binding ; GO:0020037 | inferred from electronic annotation with InterPro:IPR001128, InterPro:IPR002403…	IPR001128:Cytochrome P450 <newline> IPR002403:Cytochrome P450, E-class, group IV
1628052_at	Cyp6a17	-2.1624	-2.74209		FBgn0015714	0.246628	0.418301	1.753		FBgn0015714	Cyp6a17	Cyp6a17	2R	51D1-51D1	oxidation reduction ; GO:0055114 | inferred from electronic annotation with InterPro:IPR002401	microsome ; GO:0005792 | non-traceable author statement <newline> membrane ; GO:0016020 | non-traceable author statement	electron carrier activity ; GO:0009055 | inferred from sequence or structural similarity <newline> electron carrier activity ; GO:0009055 | non-traceable author statement <newline> electron carrier activity ; GO:0009055 | inferred from electronic annotation with InterPro:IPR001128 <newline> heme binding ; GO:0020037 | inferred from electronic annotation with InterPro:IPR001128, InterPro:IPR002401…	IPR001128:Cytochrome P450 <newline> IPR002401:Cytochrome P450, E-class, group I <newline> IPR017972:Cytochrome P450, conserved site
1639797_at	CG34109	-1.69008			FBgn0083945	-0.02175	0.174878	0.310521		FBgn0083945	CG34109	-	2L	31A2-31A2	-	-	-	-
1638772_at	CG18107		-1.51068		FBgn0034330	0.202137	0.09897	1.01817		FBgn0034330	CG18107	-	2R	55C4-55C4	-	-	-	IPR013172:DIM, Drosophila melanogaster
Opposite expression between datasets (up in tko, down in U6atac)
tko mutant expression					U6atac mutant expression
probeset	gene symbol	males	females		FlyBase ID	1st instar	2nd instar	3rd instar		FlyBase ID	SYMBOL	NAME	LOCATION_ARM	CYTOGENETIC_MAP	GO_BIOLOGICAL_PROCESS	GO_CELLULAR_COMPONENT	GO_MOLECULAR_FUNCTION	INTERPRO_DOMAINS
1637109_s_at	CG3961	1.73178			FBgn0036821	0.010587	-0.17354	-0.43584		FBgn0036821	CG3961	-	3L	75E3-75E4	metabolic process ; GO:0008152 | inferred from electronic annotation with InterPro:IPR000873	-	long-chain fatty acid-CoA ligase activity ; GO:0004467 | inferred from sequence or structural similarity with UniProtKB:Q9ULC5	IPR000873:AMP-dependent synthetase/ligase <newline> IPR020845:AMP-binding, conserved site
1640900_at	Arc42	2.5			FBgn0038742	-0.21707	-0.30023	-0.7918		FBgn0038742	Arc42	Arc42	3R	92B4-92B4	transcription initiation from RNA polymerase II promoter ; GO:0006367 | inferred from sequence or structural similarity <newline> dendrite morphogenesis ; GO:0048813 | inferred from mutant phenotype <newline> oxidation reduction ; GO:0055114 | inferred from electronic annotation with InterPro:IPR006089, InterPro:IPR006090, InterPro:IPR006091, InterPro:IPR006092, InterPro:IPR009075, InterPro:IPR00…	mediator complex ; GO:0016592 | inferred from sequence or structural similarity	RNA polymerase II transcription mediator activity ; GO:0016455 | inferred from sequence or structural similarity <newline> acyl-CoA dehydrogenase activity ; GO:0003995 | inferred from sequence or structural similarity with UniProtKB:P16219 <newline> FAD binding ; GO:0050660 | inferred from electronic annotation with InterPro:IPR013786	IPR006089:Acyl-CoA dehydrogenase, conserved site <newline> IPR006090:Acyl-CoA oxidase/dehydrogenase, type 1 <newline> IPR006091:Acyl-CoA oxidase/dehydrogenase, central domain <newline> IPR006092:Acyl-CoA dehydrogenase, N-terminal <newline> IPR009075:Acyl-CoA dehydrogenase/oxidase C-terminal <newline> IPR009100:Acyl-CoA dehydrogenase/oxidase <newline> IPR013764:Acyl-CoA oxidase/dehydrogenase, type…
1637342_s_at	l(2)03709	1.83557			FBgn0010551	-0.38528	-0.94743	-1.07171		FBgn0010551	l(2)03709	lethal (2) 03709	2R	55F5-55F6	-	lipid particle ; GO:0005811 | inferred from direct assay <newline> membrane ; GO:0016020 | inferred from electronic annotation with InterPro:IPR000163	-	IPR000163:Prohibitin <newline> IPR001107:Band 7 protein
1641280_at	Ance-4		1.82134		FBgn0033366	-0.256	-0.63379	-1.1478		FBgn0033366	Ance-4	Ance-4	2R	45A1-45A1	proteolysis ; GO:0006508 | inferred from electronic annotation with InterPro:IPR001548	membrane ; GO:0016020 | inferred from electronic annotation with InterPro:IPR001548	peptidyl-dipeptidase activity ; GO:0008241 | NOT non-traceable author statement <newline> metallopeptidase activity ; GO:0008237 | inferred from electronic annotation with InterPro:IPR001548 <newline> peptidyl-dipeptidase activity ; GO:0008241 | inferred from electronic annotation with InterPro:IPR001548	IPR001548:Peptidase M2, peptidyl-dipeptidase A
1636410_at	CG3505	1.56779			FBgn0038250	0.08227	-0.19229	-0.49666		FBgn0038250	CG3505	-	3R	88C10-88C10	proteolysis ; GO:0006508 | inferred from electronic annotation with InterPro:IPR001254, InterPro:IPR001314, InterPro:IPR018114	-	serine-type endopeptidase activity ; GO:0004252 | NOT non-traceable author statement <newline> serine-type endopeptidase activity ; GO:0004252 | inferred from electronic annotation with InterPro:IPR001254, InterPro:IPR001314, InterPro:IPR006604, InterPro:IPR018114	IPR001254:Peptidase S1/S6, chymotrypsin/Hap <newline> IPR001314:Peptidase S1A, chymotrypsin <newline> IPR006604:Disulphide knot CLIP <newline> IPR009003:Serine/cysteine peptidase, trypsin-like <newline> IPR018114:Peptidase S1/S6, chymotrypsin/Hap, active site
1636682_at	CG31778	1.91002			FBgn0051778	-0.44856	-1.02283	-1.58673		FBgn0051778	CG31778	-	2L	24C1-24C1	-	-	serine-type endopeptidase inhibitor activity ; GO:0004867 | inferred from electronic annotation with InterPro:IPR002223	IPR002223:Proteinase inhibitor I2, Kunitz metazoa
1633492_at	hgo	1.79252			FBgn0040211	-0.00033	-0.29065	-1.11815		FBgn0040211	hgo	homogentisate 1,2-dioxygenase	2L	32D5-32D5	L-phenylalanine catabolic process ; GO:0006559 | non-traceable author statement <newline> tyrosine catabolic process ; GO:0006572 | non-traceable author statement <newline> oxidation reduction ; GO:0055114 | inferred from electronic annotation with InterPro:IPR005708 <newline> L-phenylalanine catabolic process ; GO:0006559 | inferred from electronic annotation with InterPro:IPR005708 <newline> ty…	-	homogentisate 1,2-dioxygenase activity ; GO:0004411 | non-traceable author statement <newline> homogentisate 1,2-dioxygenase activity ; GO:0004411 | inferred from sequence or structural similarity with EMBL:U58988	IPR005708:Homogentisate 1,2-dioxygenase <newline> IPR011051:Cupin, RmlC-type
1640594_at	CG3011	1.56159			FBgn0029823	-0.11409	-0.53509	-0.95838		FBgn0029823	CG3011	-	X	5C7-5C7	L-serine biosynthetic process ; GO:0006564 | inferred from sequence or structural similarity with UniProtKB:P34897 <newline> glycine metabolic process ; GO:0006544 | inferred from electronic annotation with InterPro:IPR001085, InterPro:IPR019798	mitochondrion ; GO:0005739 | inferred from sequence or structural similarity with UniProtKB:P34897	glycine hydroxymethyltransferase activity ; GO:0004372 | inferred from sequence or structural similarity with UniProtKB:P35623 <newline> glycine hydroxymethyltransferase activity ; GO:0004372 | inferred from sequence or structural similarity with UniProtKB:P34897 <newline> pyridoxal phosphate binding ; GO:0030170 | inferred from electronic annotation with InterPro:IPR015421, InterPro:IPR019798	IPR001085:Serine hydroxymethyltransferase <newline> IPR015421:Pyridoxal phosphate-dependent transferase, major region, subdomain 1 <newline> IPR015424:Pyridoxal phosphate-dependent transferase, major domain <newline> IPR019798:Serine hydroxymethyltransferase, pyridoxal phosphate binding site
1626086_at	CG10621	2.73429	3.06204		FBgn0032726	-0.40926	-1.01638	-1.53644		FBgn0032726	CG10621	-	2L	37B7-37B7	-	-	selenocysteine methyltransferase activity ; GO:0016205 | inferred from sequence or structural similarity with UniProtKB:P56707 <newline> homocysteine S-methyltransferase activity ; GO:0008898 | inferred from electronic annotation with InterPro:IPR003726	IPR003726:Homocysteine S-methyltransferase
1624695_at	CG3999	1.62534			FBgn0037801	-0.05697	-0.51578	-0.92942		FBgn0037801	CG3999	-	3R	86A2-86A2	oxidation reduction ; GO:0055114 | inferred from electronic annotation with InterPro:IPR003437 <newline> glycine metabolic process ; GO:0006544 | inferred from electronic annotation with InterPro:IPR003437	glycine cleavage complex ; GO:0005960 | inferred from sequence or structural similarity with SGD_LOCUS:GCV2; SGD:S0004801	glycine dehydrogenase (decarboxylating) activity ; GO:0004375 | inferred from sequence or structural similarity with SGD_LOCUS:GCV2; SGD:S0004801 <newline> pyridoxal phosphate binding ; GO:0030170 | inferred from electronic annotation with InterPro:IPR015421	IPR003437:Glycine cleavage system P-protein <newline> IPR015421:Pyridoxal phosphate-dependent transferase, major region, subdomain 1 <newline> IPR015424:Pyridoxal phosphate-dependent transferase, major domain <newline> IPR020580:Glycine cleavage system P-protein, N-terminal <newline> IPR020581:Glycine cleavage system P-protein-like
1640599_at	ade5	1.55128			FBgn0020513	0.023362	-0.76568	-1.00602		FBgn0020513	ade5	ade5	X	11B16-11B16	inter-male aggressive behavior ; GO:0002121 | inferred from mutant phenotype <newline> 'de novo' IMP biosynthetic process ; GO:0006189 | inferred from electronic annotation with InterPro:IPR000031	-	phosphoribosylaminoimidazole carboxylase activity ; GO:0004638 | inferred from sequence or structural similarity <newline> phosphoribosylaminoimidazolesuccinocarboxamide synthase activity ; GO:0004639 | inferred from sequence or structural similarity <newline> phosphoribosylaminoimidazole carboxylase activity ; GO:0004638 | inferred from sequence or structural similarity with UniProtKB:P51583 <ne…	IPR000031:1-(5-Phosphoribosyl)-5-amino-4-imidazole-carboxylate (AIR) carboxylase <newline> IPR001636:SAICAR synthetase <newline> IPR018236:SAICAR synthetase, conserved site <newline> IPR013816:ATP-grasp fold, subdomain 2
1629194_s_at	ade2	1.51102			FBgn0000052	-0.01805	-0.38295	-0.65317		FBgn0000052	ade2	adenosine 2	2L	26B3-26B3	'de novo' IMP biosynthetic process ; GO:0006189 | inferred from sequence or structural similarity with SGD_LOCUS:ADE6; SGD:S0003293 <newline> 'de novo' IMP biosynthetic process ; GO:0006189 | non-traceable author statement	-	phosphoribosylformylglycinamidine synthase activity ; GO:0004642 | inferred from sequence or structural similarity with SGD_LOCUS:ADE6; SGD:S0003293 <newline> phosphoribosylformylglycinamidine synthase activity ; GO:0004642 | non-traceable author statement	IPR000728:AIR synthase related protein <newline> IPR010073:Phosphoribosylformylglycinamidine synthase, eukaryote/proteobacteria <newline> IPR010918:AIR synthase related protein, C-terminal <newline> IPR016188:PurM, N-terminal-like <newline> IPR017926:Glutamine amidotransferase type 1
1636343_at	CG6283		2.36713		FBgn0039474	-0.80635	-0.63235	-2.13651		FBgn0039474	CG6283	-	3R	97D14-97D14	lipid metabolic process ; GO:0006629 | inferred from electronic annotation with InterPro:IPR000734, InterPro:IPR002334	-	triglyceride lipase activity ; GO:0004806 | inferred from sequence or structural similarity with UniProtKB:P50903 <newline> phospholipase A1 activity ; GO:0008970 | inferred from electronic annotation with InterPro:IPR002334	IPR000734:Lipase <newline> IPR002334:Dol/Ves 1 allergen <newline> IPR013818:Lipase, N-terminal
1639222_at	CG32191	1.52429			FBgn0052191	-0.04389	-0.28271	-0.52425		FBgn0052191	CG32191	-	3L	75A2-75A2	metabolic process ; GO:0008152 | inferred from electronic annotation with InterPro:IPR000917, InterPro:IPR017849, InterPro:IPR017850	-	N-acetylgalactosamine-4-sulfatase activity ; GO:0003943 | inferred from sequence or structural similarity with UniProtKB:P15848	IPR000917:Sulfatase <newline> IPR017849:Alkaline phosphatase-like, alpha/beta/alpha <newline> IPR017850:Alkaline-phosphatase-like, core domain
1628818_at	CG17562	1.5			FBgn0038449	-0.07587	-0.17849	-0.66656		FBgn0038449	CG17562	-	3R	89D5-89D5	metabolic process ; GO:0008152 | inferred from electronic annotation with InterPro:IPR016040	-	catalytic activity ; GO:0003824 | inferred from electronic annotation with InterPro:IPR016040 <newline> binding ; GO:0005488 | inferred from electronic annotation with InterPro:IPR016040	IPR004262:Male sterility <newline> IPR013120:Male sterility, NAD-binding <newline> IPR016040:NAD(P)-binding domain
1635398_at	Scp2	1.72113			FBgn0020907	-0.03667	-0.68141	-1.38242		FBgn0020907	Scp2	Sarcoplasmic calcium-binding protein 2	3R	89B20-89D4	-	sarcoplasmic reticulum ; GO:0016529 | inferred from sequence or structural similarity with UniProtKB:O76730	calcium ion binding ; GO:0005509 | non-traceable author statement <newline> GTPase activity ; GO:0003924 | inferred from direct assay <newline> GTPase activity ; GO:0003924 | inferred from sequence or structural similarity with UniProtKB:O76730 <newline> calcium ion binding ; GO:0005509 | inferred from sequence or structural similarity with UniProtKB:O76730	IPR018247:EF-Hand 1, calcium-binding site <newline> IPR018249:EF-HAND 2 <newline> IPR002048:Calcium-binding EF-hand <newline> IPR011992:EF-hand-like domain
1634952_s_at	CG15094	1.85233	2.06362		FBgn0034392	-0.13207	-0.42204	-0.5158		FBgn0034392	CG15094	-	2R	55F3-55F3	phosphate transport ; GO:0006817 | inferred from sequence or structural similarity with UniProtKB:O61369 <newline> sodium ion transport ; GO:0006814 | inferred from sequence or structural similarity with UniProtKB:O61369 <newline> transmembrane transport ; GO:0055085 | inferred from electronic annotation with InterPro:IPR011701	integral to membrane ; GO:0016021 | inferred from sequence or structural similarity with UniProtKB:O61369	high affinity inorganic phosphate:sodium symporter activity ; GO:0005316 | inferred from sequence or structural similarity with EMBL:AB020527; protein_id:BAA76663.1	IPR011701:Major facilitator superfamily MFS-1 <newline> IPR016196:Major facilitator superfamily, general substrate transporter <newline> IPR020846:Major facilitator superfamily
1633009_a_at	CG6640		2.38857		FBgn0036068	-0.07527	-0.46547	-0.27544		FBgn0036068
1640065_at	GstE7	1.56842			FBgn0063493	-1.59832	-1.69854	-1.78518		FBgn0063493	GstE7	Glutathione S transferase E7	2R	55C7-55C7	-	-	glutathione transferase activity ; GO:0004364 | inferred from sequence or structural similarity with UniProtKB:P46430	IPR004045:Glutathione S-transferase, N-terminal <newline> IPR004046:Glutathione S-transferase, C-terminal <newline> IPR010987:Glutathione S-transferase, C-terminal-like <newline> IPR012336:Thioredoxin-like fold <newline> IPR017933:Glutathione S-transferase/chloride channel, C-terminal
1632517_at	CG7966	1.73972			FBgn0038115	0.089662	-0.43006	-0.77802		FBgn0038115	CG7966	-	3R	87D10-87D10	-	-	selenium binding ; GO:0008430 | inferred from sequence or structural similarity with MGD:Selenbp1; MGI:MGI:96825	IPR008826:Selenium-binding protein <newline> IPR011048:Cytochrome cd1-nitrite reductase-like, C-terminal haem d1
1629009_at	Cyp28a5	2.56093	2.38771		FBgn0028940	-1.58856	-1.77053	-2.21192		FBgn0028940	Cyp28a5	Cyp28a5	2L	34E5-34E5	-	microsome ; GO:0005792 | non-traceable author statement <newline> membrane ; GO:0016020 | non-traceable author statement	electron carrier activity ; GO:0009055 | non-traceable author statement <newline> electron carrier activity ; GO:0009055 | inferred from sequence or structural similarity <newline> electron carrier activity ; GO:0009055 | inferred from electronic annotation with InterPro:IPR001128 <newline> heme binding ; GO:0020037 | inferred from electronic annotation with InterPro:IPR001128, InterPro:IPR002403…	IPR001128:Cytochrome P450 <newline> IPR002403:Cytochrome P450, E-class, group IV <newline> IPR017972:Cytochrome P450, conserved site
1629875_a_at	Cyp4d1		1.88216		FBgn0005670	-0.08178	-0.28677	-0.97701		FBgn0005670	Cyp4d1	Cytochrome P450-4d1	X	2D5-2D6	oxidation reduction ; GO:0055114 | inferred from electronic annotation with InterPro:IPR002401	lipid particle ; GO:0005811 | inferred from direct assay <newline> microsome ; GO:0005792 | non-traceable author statement <newline> membrane ; GO:0016020 | non-traceable author statement	electron carrier activity ; GO:0009055 | non-traceable author statement <newline> electron carrier activity ; GO:0009055 | inferred from sequence or structural similarity <newline> electron carrier activity ; GO:0009055 | inferred from electronic annotation with InterPro:IPR001128 <newline> heme binding ; GO:0020037 | inferred from electronic annotation with InterPro:IPR001128, InterPro:IPR002401…	IPR017972:Cytochrome P450, conserved site <newline> IPR001128:Cytochrome P450 <newline> IPR002401:Cytochrome P450, E-class, group I
1637357_at	CG9463		2.9		FBgn0032066	-0.31391	-0.24332	-1.1681		FBgn0032066	CG9463	-	2L	29F1-29F1	mannose metabolic process ; GO:0006013 | inferred from electronic annotation with InterPro:IPR011682	lysosome ; GO:0005764 | inferred from sequence or structural similarity with EMBL:AF044192	alpha-mannosidase activity ; GO:0004559 | inferred from sequence or structural similarity with EMBL:AF044192 <newline> carbohydrate binding ; GO:0030246 | inferred from electronic annotation with InterPro:IPR011013 <newline> zinc ion binding ; GO:0008270 | inferred from electronic annotation with InterPro:IPR015341	IPR000602:Glycoside hydrolase, family 38, core <newline> IPR011013:Glycoside hydrolase-type carbohydrate-binding <newline> IPR011682:Glycosyl hydrolases 38, C-terminal <newline> IPR011330:Glycoside hydrolase/deacetylase, beta/alpha-barrel <newline> IPR013780:Glycosyl hydrolase, family 13, all-beta <newline> IPR015341:Glycoside hydrolase, family 38, central domain
1636579_s_at	mdy	1.77389			FBgn0004797	-0.22107	-0.46667	-0.52661		FBgn0004797	mdy	midway	2L	36B1-36B2	regulation of nurse cell apoptosis ; GO:0045477 | inferred from mutant phenotype <newline> triglyceride biosynthetic process ; GO:0019432 | inferred from sequence or structural similarity with EMBL:AY065621; protein_id:AAL49962.1 <newline> oogenesis ; GO:0048477 | inferred from mutant phenotype <newline> negative regulation of lipid storage ; GO:0010888 | inferred from direct assay	-	diacylglycerol O-acyltransferase activity ; GO:0004144 | non-traceable author statement <newline> diacylglycerol O-acyltransferase activity ; GO:0004144 | inferred from direct assay <newline> diacylglycerol O-acyltransferase activity ; GO:0004144 | inferred from sequence or structural similarity with EMBL:AY065621; protein_id:AAL49962.1 <newline> sterol O-acyltransferase activity ; GO:0004772 | i…	IPR004299:Membrane bound O-acyl transferase, MBOAT
1631867_at	Idgf5	1.56812			FBgn0064237	-0.98023	-1.53893	-1.89275		FBgn0064237	Idgf5	Imaginal disc growth factor 5	2R	55C4-55C6	imaginal disc development ; GO:0007444 | inferred from direct assay <newline> chitin catabolic process ; GO:0006032 | inferred from electronic annotation with InterPro:IPR011583	extracellular region ; GO:0005576 | non-traceable author statement	chitinase activity ; GO:0004568 | NOT inferred from sequence or structural similarity with NCBI_gi:4502809 <newline> imaginal disc growth factor activity ; GO:0008084 | inferred from direct assay <newline> cation binding ; GO:0043169 | inferred from electronic annotation with InterPro:IPR013781	IPR001223:Glycoside hydrolase, family 18, catalytic domain <newline> IPR011583:Chitinase II <newline> IPR015520:Imaginal disc growth factor <newline> IPR013781:Glycoside hydrolase, subgroup, catalytic core <newline> IPR017853:Glycoside hydrolase, catalytic core
1634697_at	CG32667	1.87983	1.63243		FBgn0052667	-0.07065	-1.32066	-1.83149		FBgn0052667	CG32667	-	X	10A7-10A7	biological_process ; GO:0008150 | no biological data available	cellular_component ; GO:0005575 | no biological data available	molecular_function ; GO:0003674 | no biological data available	IPR001007:von Willebrand factor, type C
